# Supplementary material for: The association between fetal fraction and pregnancy-related complications among Chinese population
Source: PLoS One. 2022 Jul 12;17(7):e0271219. doi: 10.1371/journal.pone.0271219 (PMC9275705; doi:10.1371/journal.pone.0271219)
Supplement: S1 Dataset — (CSV) [file pone.0271219.s003.csv]

ID	diagnosis	parity_history	delivery_manner	birth_wk	birth_wt_fetus	age	IVF_ET	twin	birth_wk_NIPT_cal	fetal_fraction	BMI
1	normal	2	1	40	1000	31	no	2	16	5.0973	27
2	normal	1	1	29	1000	19	no	2	12.57	17.58	19
3	intrahepatic_cholestasis	1	0	34	1050	23	no	2	16.29	20.78	NA
4	normal	1	0	40	1060	38	yes	2	16.29	22.8455	31
5	normal	2	1	40	1100	31	no	2	16	5.0973	27
6	normal	1	1	29	1100	19	no	2	12.57	17.58	19
7	preeclampsia	2	0	40	1100	39	no	1	16.29	13.9651	NA
8	normal	1	1	40	1150	26	no	2	16.43	29.5711	20
9	normal	2	1	29	1230	31	no	1	16.43	26.3386	NA
10	normal	1	1	40	1250	26	no	2	16.43	29.5711	20
11	normal	2	1	40	1350	33	no	1	15.57	18.1883	28
12	normal	1	0	30	1350	26	yes	2	16	6.250107273	NA
13	normal	1	1	31	1370	26	no	1	18	30.8043	NA
14	normal	1	1	40	1400	30	yes	2	16.57	19.3449	NA
15	normal	1	1	40	1450	24	no	2	17.29	16.6118	NA
16	preterm_not_natural	1	0	33	1450	25	no	NA	16.86	15.6854	22
17	normal	1	1	40	1500	24	no	2	17.29	16.6118	NA
18	normal	1	0	40	1550	33	yes	2	15.29	16.8951	NA
19	normal	1	0	40	1556	33	yes	2	15.29	16.8951	NA
20	normal	2	0	40	1650	28	yes	2	13.86	12.3203	NA
21	normal	2	1	31	1650	28	no	1	16.86		20
22	normal	2	1	31	1650	28	no	1	17.86	12.838	20
23	normal	1	1	32	1700	29	yes	2	16.71	16.6105	NA
24	normal	1	0	40	1700	38	yes	2	16.29	22.8455	31
25	normal	1	0	40	1700	32	yes	2	16	7.622	23
26	preeclampsia	2	0	33	1700	33	no	1	13.29	15.1747	NA
27	normal	1	1	40	1750	30	yes	2	16.57	19.3449	NA
28	intrahepatic_cholestasis	1	0	34	1750	23	no	2	16.29	20.78	NA
29	normal	1	0	30	1750	26	yes	2	16	6.250107273	NA
30	preterm_not_natural	1	0	33	1750	25	no	NA	16.86	15.6854	22
31	normal	1	1	32	1800	29	yes	2	16.71	16.6105	NA
32	normal	1	0	37	1800	30	yes	2	15.57	29.82163364	23
33	normal	2	0	37	1800	35	no	1	19.29	31.55515364	NA
34	normal	1	1	40	1850	25	no	1	17.71	17.6469	21
35	gestational_diabetes	2	0	40	1850	32	no	2	16.57	15.2926	NA
36	preeclampsia	1	0	40	1850	31	yes	1	16.71	19.5151	NA
37	normal	1	0	34	1880	22	no	1	16.29	17.1643	NA
38	normal	1	0	34	1900	32	yes	2	15.86	14.0789	21
39	preeclampsia	1	0	34	1900	28	yes	2	16.29	13.2742	NA
40	hyperthyroidism	1	0	36	1900	24	no	2	17	18.8016	NA
41	normal	1	1	32	1900	29	yes	2	17	24.93676636	NA
42	normal	1	1	40	1900	24	no	1	17.29	18.3578	20
43	preeclampsia	1	0	40	1900	31	yes	2	16	18.3267	NA
44	gestational_diabetes	2	0	40	1950	32	no	2	16.57	15.2926	NA
45	normal	1	0	36	1950	25	no	2	15.57	9.4407	24
46	normal	1	0	40	1950	34	no	2	15.14	16.6766	17
47	normal	1	1	32	1950	29	yes	2	17	24.93676636	NA
48	normal	1	1	40	1950	28	no	2	17.29	15.3759	NA
49	normal	2	1	31	1950	28	no	1	17	22.3659	18
50	normal	1	0	40	1950	32	no	1	17.29	17.7945	25
51	preeclampsia	2	0	40	1950	27	no	2	17.29	14.0459	25
52	normal	1	0	35	2000	27	yes	2	16	18.56203909	NA
53	normal	1	0	36	2000	33	yes	2	16.14	19.2763	27
54	normal	1	0	34	2000	32	yes	2	15.86	14.0789	21
55	proteinuria_pregnancy	1	0	40	2000	29	no	2	16	16.4208	NA
56	intrahepatic_cholestasis	1	0	35	2000	26	no	NA	18.29	14.7301	NA
57	normal	2	0	34	2000	31	no	2	18.14	19.4112	NA
58	normal	1	0	36	2000	28	no	2	16	22.4321	NA
59	normal	2	0	40	2000	28	yes	2	13.86	12.3203	NA
60	oligohydramnios	1	0	34	2000	24	no	1	17	13.2995	NA
61	placental_abruption	1	0	33	2020	26	no	1	17.14	9.8571	NA
62	preeclampsia	1	0	35	2050	24	yes	2	16.14	23.0277	24
63	normal	1	0	36	2050	26	yes	2	16.71	17.0936	23
64	normal	2	0	40	2050	50	yes	NA	16	10.6057	24
65	intrahepatic_cholestasis	2	0	40	2070	29	no	2	16.43	20.2843	20
66	intrahepatic_cholestasis	2	0	40	2080	29	no	2	16.43	20.2843	20
67	normal	1	0	40	2100	29	yes	2	17.71	10.336	23
68	normal	1	0	36	2100	30	yes	2	16.57	16.7621	NA
69	normal	1	1	40	2100	26	no	1	19.43	25.7611	21
70	preeclampsia	1	0	36	2100	31	yes	2	16	11.96453455	NA
71	gestational_diabetes	1	0	38	2100	26	yes	1	17.86	20.6791	NA
72	intrahepatic_cholestasis	1	0	35	2100	29	yes	2	15.86	21.6431	22
73	normal	1	0	40	2100	33	no	2	14.43	21.075	NA
74	normal	2	0	40	2100	27	no	2	15.71	17.2704	22
75	normal	1	0	40	2100	34	no	2	15.14	16.6766	17
76	normal	1	1	40	2100	23	no	1	16	9.0703	NA
77	placental_abruption	1	0	34	2100	26	no	2	16.57	8.28351	NA
78	normal	1	0	40	2100	26	no	1	16	17.3825	18
79	oligohydramnios	1	0	40	2100	37	no	1	17.14	12.2187	19
80	normal	1	0	40	2140	31	no	2	16.14	22.6499	NA
81	normal	1	0	40	2150	29	yes	2	17.71	10.336	23
82	normal	1	0	40	2150	32	yes	2	16	7.622	23
83	intrahepatic_cholestasis	1	0	35	2150	29	yes	2	15.86	21.6431	22
84	normal	1	0	36	2150	28	no	2	16	22.4321	NA
85	normal	2	0	40	2150	33	no	1	16	11.9147	NA
86	normal	1	0	40	2150	29	no	1	19.29	14.3134	30
87	normal	1	0	40	2150	30	yes	2	15.29	17.376	30
88	placental_abruption	1	0	34	2150	26	no	2	16.57	8.28351	NA
89	normal	2	0	34	2200	34	no	1	15.71	18.816	NA
90	proteinuria_pregnancy	1	0	40	2200	29	no	2	16	16.4208	NA
91	hyperthyroidism	1	0	36	2200	24	no	2	17	18.8016	NA
92	intrahepatic_cholestasis	1	0	35	2200	26	yes	2	16.14	12.6472	21
93	intrahepatic_cholestasis	1	0	40	2200	32	yes	2	16	11.6825	21
94	intrahepatic_cholestasis	1	0	40	2200	24	no	2	15.86	17.0017	23
95	intrahepatic_cholestasis	1	0	35	2200	29	no	1	20.71	13.4052	23
96	normal	2	0	37	2200	35	yes	2	19.14	8.701756364	26
97	normal	1	0	40	2200	26	no	1	16.71	17.9547	NA
98	normal	1	0	40	2200	27	no	2	16.29	13.8308	NA
99	normal	2	0	40	2200	27	yes	2	20.14	12.7012	28
100	normal	1	1	40	2200	28	no	2	17.29	15.3759	NA
101	complete_placenta_previa_bleeding	3	0	40	2200	36	no	1	16	19.134	NA
102	normal	1	0	40	2200	32	yes	2	16.86	8.442370909	NA
103	normal	1	0	40	2250	34	yes	2	16.14	15.7409	20
104	normal	1	0	39	2250	27	no	1	24.29	15.9497	NA
105	normal	1	1	39	2250	25	no	1	16.43	19.4853	21
106	placenta_previa_bleeding	1	0	40	2250	35	yes	2	17	10.6654	24
107	gestational_diabetes	1	0	40	2250	23	no	1	20.14	15.4504	21
108	gestational_diabetes	1	1	40	2250	31	no	NA	14.86	20.3934	18
109	intrahepatic_cholestasis	1	0	40	2250	27	no	2	16.29	25.4025	22
110	normal	1	0	37	2250	26	no	2	17.86	22.05714818	NA
111	normal	1	0	37	2250	30	yes	2	15.57	29.82163364	23
112	normal	1	0	36	2250	25	no	2	15.57	9.4407	24
113	normal	1	0	36	2250	26	yes	2	16.71	17.0936	23
114	normal	1	0	40	2250	30	yes	2	15.29	17.376	30
115	normal	1	1	34	2250	24	no	1	26	18.61834636	NA
116	normal	2	1	38	2250	30	no	1	17	12.6837	NA
117	normal	1	1	40	2250	29	no	1	18.86	25.8803	22
118	placental_adhesion_bleeding	2	1	38	2250	29	no	1	18	17.6115	21
119	placental_adhesion_bleeding	1	0	36	2250	32	yes	2	15.86	13.3899	21
120	normal	2	1	35	2250	30	no	1	13.86	18.4561	25
121	oligohydramnios	1	0	40	2250	29	no	1	18	15.3336	NA
122	oligohydramnios	1	0	38	2250	23	no	1	18.43	15.356	NA
123	oligohydramnios	1	0	40	2250	25	no	1	27.29	13.6856	19
124	oligohydramnios	1	1	39	2250	26	no	1	23.43	21.6572	19
125	preeclampsia	1	0	35	2250	28	no	1	17	13.8336	NA
126	preeclampsia	2	0	35	2250	33	no	1	12.57	14.2836	NA
127	normal	1	0	40	2300	23	no	1	17.14	18.4355	17
128	preeclampsia	1	0	34	2300	28	yes	2	16.29	13.2742	NA
129	hypothyroidism	1	0	39	2300	32	no	1	17	16.7759	NA
130	hypothyroidism	1	1	39	2300	32	no	1	16.29	15.981	22
131	gestational_diabetes	1	1	35	2300	22	no	1	16.86	20.4865	21
132	intrahepatic_cholestasis	1	0	40	2300	24	no	2	15.86	17.0017	23
133	intrahepatic_cholestasis	1	1	38	2300	25	no	1	18.86	17.6832	25
134	normal	1	0	37	2300	26	no	2	17.86	22.05714818	NA
135	normal	1	0	40	2300	26	no	2	16	13.462	NA
136	normal	2	0	34	2300	31	no	2	18.14	19.4112	NA
137	normal	1	0	37	2300	23	yes	2	15.57	16.6603	NA
138	normal	1	0	35	2300	34	yes	1	20.29	16.7893	NA
139	normal	1	1	37	2300	25	no	1	17	17.7673	NA
140	normal	1	1	40	2300	25	no	1	18.43	16.2471	NA
141	normal	2	1	34	2300	24	no	1	17.14	27.1903	23
142	complete_placenta_previa	2	0	35	2300	30	no	1	25	18.3395	NA
143	normal	1	0	37	2300	24	no	NA	16.14	20.6369	22
144	preeclampsia	1	0	40	2300	25	no	1	16	17.7879	30
145	normal	1	0	39	2350	28	no	1	15	11.077	NA
146	normal	1	1	39	2350	27	no	1	15.14	15.4839	16
147	normal	2	1	40	2350	25	no	1	23.57	29.61492	NA
148	normal	1	0	37	2350	29	yes	2	16	18.10701545	NA
149	normal	1	0	35	2350	27	yes	2	16	18.56203909	NA
150	normal	1	0	36	2350	21	no	2	16.86	16.9821	NA
151	hypothyroidism	1	1	37	2350	25	no	1	23.86	22.3293	NA
152	gestational_diabetes	2	1	37	2350	32	no	1	16.14	17.4136	21
153	intrahepatic_cholestasis	2	0	36	2350	36	yes	2	17.14	9.4638	NA
154	intrahepatic_cholestasis	1	0	40	2350	32	yes	2	16	11.6825	21
155	intrahepatic_cholestasis	1	0	40	2350	31	yes	2	16.14	8.9204	31
156	normal	1	1	40	2350	22	no	2	16.57	11.3656	NA
157	normal	1	0	37	2350	22	no	2	17	17.352	NA
158	normal	1	0	35	2350	26	no	2	17.43	18.83824909	NA
159	normal	1	0	37	2350	31	no	2	16.43	15.7366	NA
160	normal	1	0	40	2350	27	no	2	16.29	13.8308	NA
161	normal	2	0	36	2350	29	no	2	15.71	19.4008	NA
162	normal	1	0	38	2350	27	yes	2	16.43	22.90742182	NA
163	normal	2	0	40	2350	32	no	2	16	9.545858182	NA
164	marginal_placenta_previa_bleeding	2	0	40	2400	27	no	1	26.14	13.6943	20
165	postpartum_urinary_retention	1	1	35	2400	25	no	1	20	19.67220545	NA
166	respiratory_diseases	2	0	35	2400	27	no	1	16	9.801523636	NA
167	normal	1	0	37	2400	29	yes	2	16	18.10701545	NA
168	normal	1	0	40	2400	34	yes	2	17	20.10457091	NA
169	normal	1	0	40	2400	24	no	1	24.29	33.5921	22
170	preeclampsia	1	0	37	2400	17	no	1	24.71	49.7499	NA
171	preeclampsia	1	0	35	2400	24	yes	2	16.14	23.0277	24
172	thrombocytopenia	1	0	40	2400	24	no	1	17.14	21.9376	20
173	intrahepatic_cholestasis	1	0	36	2400	32	yes	2	15	8.5317	21
174	intrahepatic_cholestasis	1	0	36	2400	26	yes	NA	16.14	5.1923	24
175	intrahepatic_cholestasis	1	0	40	2400	24	no	2	14.71	22.9912	23
176	intrahepatic_cholestasis	2	0	40	2400	30	no	1	16.57	22.5376	18
177	normal	2	0	37	2400	35	yes	2	19.14	8.701756364	26
178	normal	1	0	38	2400	35	yes	2	16		NA
179	normal	1	0	37	2400	23	yes	2	15.57	16.6603	NA
180	normal	1	0	40	2400	27	yes	2	16	16.4934	NA
181	normal	1	0	37	2400	31	no	2	16.43	15.7366	NA
182	normal	1	1	37	2400	29	no	1	20.29	15.4434	16
183	normal	1	1	40	2400	27	no	1	16.14	16.1048	21
184	normal	2	0	40	2400	31	no	1	18	10.15035818	NA
185	oligohydramnios	1	0	40	2400	30	no	1	16.71	21.0238	NA
186	oligohydramnios	2	0	40	2400	36	no	1	20	28.545	24
187	normal	1	0	40	2420	31	no	2	16.14	22.6499	NA
188	umbilical_cord_twist	1	0	40	2450	29	no	1	17.57	26.5636	20
189	normal	1	0	37	2450	24	no	1	16	12.58476	NA
190	preeclampsia	1	0	40	2450	20	no	1	16.14	24.4272	20
191	intrahepatic_cholestasis	1	0	36	2450	24	no	2	16.71	22.8281	32
192	intrahepatic_cholestasis	1	0	37	2450	24	no	1	18	14.1832	20
193	intrahepatic_cholestasis	1	0	40	2450	24	no	2	14.71	22.9912	23
194	normal	1	0	38	2450	35	yes	2	16		NA
195	normal	1	0	37	2450	33	yes	2	17.14	26.4175	21
196	normal	1	0	40	2450	29	yes	2	16.14	16.8236	25
197	normal	1	0	35	2450	26	no	2	17.43	18.83824909	NA
198	normal	2	0	40	2450	29	no	1	19	12.1183	NA
199	normal	1	0	40	2450	31	no	1	16.71	18.8319	23
200	retained_placenta	1	0	34	2450	29	yes	2	16.43	18.2311	NA
201	normal	1	0	40	2450	31	no	1	16.71	19.4152	29
202	normal	3	0	37	2450	34	no	1	18.43	16.4386	NA
203	normal	2	0	36	2450	29	no	2	15.71	19.4008	NA
204	normal	2	0	40	2450	28	no	1	17.14	8.2865	NA
205	preterm_not_natural	2	0	40	2450	30	no	1	17	29.6103	18
206	preeclampsia	2	0	40	2450	27	no	2	17.29	14.0459	25
207	partial_placenta_previa_bleeding	2	0	40	2500	29	no	1	17.57	16.3411	27
208	postpartum_urinary_retention	1	1	40	2500	29	no	1	17.57	27.9714	20
209	postpartum_urinary_retention	1	1	40	2500	31	no	1	15.71	18.4209	22
210	normal	2	1	39	2500	33	no	1	16.57	14.0663	NA
211	normal	1	1	40	2500	20	no	1	25.86	20.1865	20
212	normal	1	0	40	2500	34	yes	2	16.14	15.7409	20
213	normal	1	0	36	2500	30	yes	2	16.57	16.7621	NA
214	normal	1	0	40	2500	25	no	2	17.43	24.2904	20
215	preeclampsia	1	0	36	2500	31	yes	2	16	11.96453455	NA
216	battledore_placenta	1	0	40	2500	23		1	13.14	8.2417	NA
217	hypertension	1	0	37	2500	34	no	1	17.29	15.2266	NA
218	hypothyroidism	1	1	40	2500	25	no	1	14.71	19.5437	16
219	hyperthyroidism	1	1	41	2500	19	no	1	25	25.6308	NA
220	normal	2	1	37	2500	34	no	1	16	24.7027	NA
221	thrombocytopenia	1	1	39	2500	27	no	1	27.29	16.989	NA
222	hypertension	1	0	40	2500	32	no	1	18.86	10.0917	NA
223	intrahepatic_cholestasis	2	0	36	2500	27	no	1	15.57	14.8473	NA
224	intrahepatic_cholestasis	1	1	38	2500	25	no	1	16.29	18.73493455	NA
225	intrahepatic_cholestasis	1	0	36	2500	25	yes	2	16.29	16.7148	NA
226	intrahepatic_cholestasis	1	0	40	2500	28	no	1	23.29	14.2659	20
227	intrahepatic_cholestasis	1	0	35	2500	26	yes	2	16.14	12.6472	21
228	intrahepatic_cholestasis	1	0	40	2500	31	no	1	16.71	25.8549	17
229	intrahepatic_cholestasis	1	0	40	2500	29	no	1	16.43	18.495	19
230	intrahepatic_cholestasis	1	0	40	2500	30	yes	2	16.29	17.6304	21
231	normal	1	0	37	2500	28	no	2	16	18.11682273	NA
232	normal	1	0	35	2500	30	no	1	24.29	22.3217	25
233	normal	1	0	35	2500	28	no	1	17.29	11.15628	21
234	normal	1	0	40	2500	31	yes	1	16	16.4769	NA
235	normal	1	0	40	2500	30	no	2	17.43	15.0562	20
236	normal	1	1	40	2500	26	no	1	16.29	20.8849	21
237	normal	1	1	36	2500	28	no	1	18	21.0605	NA
238	normal	2	1	40	2500	28	no	1	17.14	19.4653	20
239	normal	1	1	37	2500	28	no	1	18.43	19.7037	24
240	FGR	1	1	40	2500	27	no	1	16.86	22.5609	NA
241	normal	2	0	40	2500	36	no	1	15	24.8117	18
242	normal	2	0	38	2500	37	no	1	16.43	14.062	24
243	normal	2	0	40	2500	37	no	1	17.57	12.7456	22
244	preeclampsia	1	0	40	2500	31	yes	2	16	18.3267	NA
245	oligohydramnios	1	0	39	2500	28	no	1	17.43	19.8872	22
246	normal	1	1	39	2550	34	no	1	22.86	19.3758	24
247	normal	1	1	40	2550	27	no	1	18.29	19.6363	NA
248	placenta_previa_bleeding	1	0	34	2550	24	no	1	16.14	17.2563	24
249	placenta_previa_no_bleeding	1	0	40	2550	29	no	1	15.43	22.6951	18
250	hypothyroidism	1	0	40	2550	35	no	1	17.71	17.7781	18
251	gestational_diabetes	2	0	37	2550	31	no	1	24.43	13.0164	NA
252	gestational_diabetes	1	0	37	2550	30	no	2	16.86	11.9436	26
253	gestational_diabetes	1	1	39	2550	26	no	1	25.43	18.6931	23
254	gestational_diabetes	1	0	40	2550	26	no	1	16.71	24.6213	19
255	intrahepatic_cholestasis	2	0	37	2550	34	no	2	17.14	30.4232	NA
256	intrahepatic_cholestasis	1	0	40	2550	23	no	1	16.14	20.6761	NA
257	intrahepatic_cholestasis	1	0	36	2550	25	yes	2	16.29	16.7148	NA
258	normal	1	0	40	2550	26	no	2	16	13.462	NA
259	normal	1	0	37	2550	32	yes	2	16	12.67158818	NA
260	normal	1	0	36	2550	30	no	2	18.57	30.8318	25
261	normal	1	0	37	2550	27	yes	2	15.71	7.88	29
262	normal	1	0	37	2550	27	yes	2	15.71	7.88	29
263	normal	2	0	40	2550	32	no	1	17	11.0799	NA
264	normal	1	0	37	2550	33	no	1	17	17.5769	NA
265	normal	1	0	38	2550	26	no	1	17.14	19.3048	15
266	normal	1	0	40	2550	30	yes	2	16	16.5047	21
267	normal	1	0	40	2550	26	no	1	17	17.0203	20
268	normal	2	0	40	2550	27	yes	2	20.14	12.7012	28
269	normal	1	1	40	2550	26	no	1	16	21.5143	NA
270	normal	2	1	40	2550	29	no	1	17.29	16.0919	NA
271	placental_abruption	2	0	35	2550	37	no	1	15.71	8.395194545	NA
272	retained_placenta	1	0	34	2550	29	yes	2	16.43	18.2311	NA
273	normal	2	0	40	2550	32	no	2	16	9.545858182	NA
274	normal	2	0	40	2550	27	no	1	17	17.3546	20
275	normal	2	0	40	2550	25	no	1	17.86	23.8337	32
276	oligohydramnios	1	1	39	2550	26	no	1	23.29	12.67082727	33
277	oligohydramnios	1	0	40	2550	26	no	1	17.43	21.4067	NA
278	oligohydramnios	1	0	40	2550	30	no	1	17	14.4076	29
279	preeclampsia	1	0	37	2550	28	no	1	21.86	10.8054	29
280	normal	2	0	40	2600	36	no	2	16.57	17.3996	26
281	normal	1	0	39	2600	29	no	1	18.29	19.4389	18
282	normal	1	1	40	2600	28	no	1	16.14	16.3133	19
283	normal	1	1	40	2600	25	no	1	18	17.706	21
284	normal	1	0	40	2600	32	yes	2	16.57	21.008	26
285	normal	1	0	36	2600	21	no	2	16.86	16.9821	NA
286	umbilical_cord_twist	1	1	40	2600	27	no	1	17.14	17.4742	25
287	normal	1	1	39	2600	29	no	1	26.29	23.3005	25
288	hypertension	1	0	38	2600	27	no	1	16.29	27.837	18
289	hypothyroidism	1	1	40	2600	26	no	1	17	14.1508	21
290	normal	1	1	40	2600	24	no	1	18.86	11.5654	NA
291	thrombocytopenia	1	1	36	2600	21	no	1	26.43	25.88291455	NA
292	thrombocytopenia	1	1	40	2600	24	no	1	17	12.2832	NA
293	anemia	1	1	40	2600	18	no	1	29.29	34.1542	23
294	gestational_diabetes	1	0	40	2600	31	no	1	24.14	19.07	NA
295	gestational_diabetes	1	0	40	2600	33	yes	2	16.14	8.8015	18
296	gestational_diabetes	1	0	40	2600	22	no	1	15.57	26.2008	41
297	intrahepatic_cholestasis	2	0	37	2600	30	no	1	24.29	18.7278	NA
298	intrahepatic_cholestasis	1	0	37	2600	26	no	1	23	16.59221455	NA
299	intrahepatic_cholestasis	1	0	38	2600	30	no	1	17.57	16.2537	NA
300	intrahepatic_cholestasis	1	0	40	2600	28	no	1	17.86	8.0012	21
301	normal	1	0	38	2600	26	no	2	14.14	12.00097364	23
302	normal	1	0	37	2600	32	yes	2	16	12.67158818	NA
303	normal	1	0	37	2600	21	no	2	17.71	20.4387	NA
304	normal	1	0	40	2600	30	yes	2	16.29	28.8044	NA
305	normal	1	0	40	2600	33	no	2	14.43	21.075	NA
306	normal	1	1	40	2600	24	no	1	16.29	19.8521	19
307	normal	1	0	40	2600	27	no	1	16	12.8171	NA
308	normal	2	0	39	2600	36	no	1	21	13.9394	NA
309	normal	1	0	40	2600	30	no	2	17.43	15.0562	20
310	normal	1	0	40	2600	29	no	1	17	18.1157	21
311	normal	2	0	35	2600	26	no	1	23.14	23.9623	20
312	normal	2	1	37	2600	29	no	1	15.57	18.7	NA
313	normal	1	0	40	2600	21	no	1	24.29	11.6703	25
314	normal	1	1	40	2600	25	no	1	16.14	23.1183	NA
315	normal	1	1	40	2600	22	no	1	16.43	13.0579	21
316	normal	1	1	35	2600	29	no	1	17.29	20.8421	22
317	complete_placenta_previa	2	0	35	2600	35	no	1	18.14	25.4751	27
318	normal	1	0	40	2600	21	no	2	15	9.794	NA
319	normal	2	0	40	2600	24	no	1	17.29	17.4599	21
320	normal	2	0	36	2600	30	no	1	17.71	14.9127	26
321	normal	2	1	40	2600	33	no	1	16.57	14.7815	24
322	preeclampsia	2	1	40	2600	27	no	1	19.57	14.9312	22
323	normal	1	0	40	2650	29	yes	2	15.86	19.3532	21
324	normal	1	0	40	2650	29	yes	2	15.86	19.3532	21
325	normal	2	1	38	2650	31	no	1	17	23.5342	NA
326	normal	2	1	38	2650	23	no	1	18.71	16.434	22
327	normal	2	1	37	2650	32	no	1	15.29	12.9335	22
328	normal	1	0	40	2650	24	no	1	19.14	12.9851	20
329	preeclampsia	1	0	37	2650	28	no	1	16	12.748	NA
330	acute_pancreatitis	1	0	36	2650	29	no	1	16.29	23.47193182	NA
331	hypothyroidism	2	1	38	2650	31	no	1	16.57	20.2278	NA
332	gestational_diabetes	2	1	40	2650	30	no	1	16.71	7.707755455	NA
333	gestational_diabetes	1	0	34	2650	21	no	1	16.14	11.8057	NA
334	gestational_diabetes	1	0	37	2650	30	no	2	16.86	11.9436	26
335	intrahepatic_cholestasis	2	0	35	2650	29	no	1	18.14	10.79772273	NA
336	intrahepatic_cholestasis	1	1	35	2650	28	no	1	19.71	17.9577	NA
337	intrahepatic_cholestasis	2	0	37	2650	34	no	2	17.14	30.4232	NA
338	intrahepatic_cholestasis	1	0	38	2650	27	no	1	16.57	17.8752	NA
339	intrahepatic_cholestasis	1	0	35	2650	34	yes	2	15.57	9.6849	NA
340	intrahepatic_cholestasis	1	0	40	2650	27	no	2	16.29	25.4025	22
341	normal	1	0	37	2650	28	no	2	16	18.11682273	NA
342	normal	1	0	40	2650	27	yes	2	16	16.4934	NA
343	normal	2	0	40	2650	27	no	2	15.71	17.2704	22
344	normal	1	0	40	2650	26	no	1	17.57		18
345	normal	1	0	38	2650	26	no	1	16.57	17.9814	20
346	normal	1	1	37	2650	28	no	1	18	18.0563	NA
347	normal	1	1	37	2650	27	no	1	24.71	23.2101	NA
348	normal	1	1	40	2650	28	no	1	16.57	17.7856	NA
349	normal	1	1	40	2650	28	no	1	16.29	9.6395	NA
350	normal	2	1	40	2650	24	no	1	24.86	39.5924	20
351	placental_adhesion_bleeding	1	0	36	2650	32	yes	2	15.86	13.3899	21
352	normal	1	1	39	2650	28	no	1	16.71	25.8657	NA
353	normal	1	1	40	2650	26	no	1	15.71	17.1641	NA
354	normal	1	0	38	2650	21	no	1	20.14	21.5458	23
355	normal	2	0	39	2650	35	no	1	16	11.33906727	NA
356	normal	2	0	37	2650	30	no	1	14	18.4332	NA
357	normal	2	0	36	2650	37	yes	2	20	23.25532636	NA
358	normal	1	0	38	2650	27	yes	2	16.43	22.90742182	NA
359	normal	2	0	40	2650	32	no	1	16.43	17.08900364	NA
360	normal	2	0	39	2650	32	no	1	16	18.577	20
361	normal	2	1	38	2700	29	no	1	16.43	20.196	NA
362	normal	1	1	39	2700	32	no	1	15.43	13.7141	18
363	normal	1	1	40	2700	24	no	1	18.86	7.088713636	NA
364	normal	2	1	39	2700	34	no	1	24.43	12.1583	NA
365	normal	1	0	36	2700	33	yes	2	16.14	19.2763	27
366	normal	2	1	39	2700	33	no	1	22.57	14.6779	17
367	placenta_previa_bleeding	1	0	36	2700	27	no	1	24.71	27.7365	23
368	preeclampsia	1	0	40	2700	27	yes	2	16.29	11.2237	29
369	battledore_placenta	1	0	40	2700	32	no	1	16.86	14.2389	26
370	hypothyroidism	1	1	40	2700	24	no	1	26	23.22150818	NA
371	hypothyroidism	2	1	38	2700	33	no	1	16.57	24.345	NA
372	hypothyroidism	1	1	39	2700	30	no	1	15	16.1325	21
373	hypothyroidism	1	0	39	2700	26	no	1	16.14	21.5182	19
374	pelvic_inflammatory	1	0	40	2700	25	no	1	16.86	19.4259	20
375	thrombocytopenia	1	1	40	2700	28	no	1	16.14	22.1667	17
376	normal	1	1	40	2700	30	no	1	16	18.604	NA
377	normal	1	0	39	2700	33	no	1	16.29	21.3854	NA
378	anemia	1	0	40	2700	23	no	1	17.57	16.3979	NA
379	gestational_diabetes	2	1	40	2700	36	no	1	18.43	13.4979	NA
380	gestational_diabetes	1	0	40	2700	24	no	1	19.14	17.3449	18
381	intrahepatic_cholestasis	1	0	38	2700	23	no	1	16.43	22.8986	NA
382	normal	1	0	37	2700	21	no	2	17.71	20.4387	NA
383	normal	1	0	38	2700	25	yes	2	16.86	19.74102545	NA
384	normal	1	0	40	2700	30	yes	2	16.71	18.9436	NA
385	normal	1	0	40	2700	28	no	1	17.43	12.3067	NA
386	normal	1	0	40	2700	22	no	1	16	20.526	NA
387	normal	1	1	36	2700	29	no	1	17	17.7287	NA
388	normal	1	1	39	2700	26	no	1	17.14	13.2067	NA
389	normal	1	1	40	2700	22	no	1	15.57	12.3675	NA
390	normal	2	1	39	2700	34	no	1	16.57	15.0048	NA
391	normal	1	1	39	2700	24	no	1	16.71	11.03064545	NA
392	normal	3	1	40	2700	39	no	2	19.71	18.9499	NA
393	normal	1	1	37	2700	24	no	1	16.14	20.0954	NA
394	normal	1	1	40	2700	27	no	1	15.71	17.7815	NA
395	normal	1	0	40	2700	26	no	1	16.14	28.777	NA
396	normal	1	1	38	2700	29	no	1	16	19.9478	21
397	placental_abruption	1	0	34	2700	33	no	1	17.57	12.81700636	NA
398	normal	1	0	40	2700	21	no	2	15	9.794	NA
399	normal	2	0	39	2700	26	no	1	15.71	13.4289	22
400	normal	2	1	38	2700	34	no	1	16	13.98922909	NA
401	normal	2	0	33	2700	35	no	1	18.29	24.55817182	NA
402	normal	2	0	40	2700	31	yes	2	16	31.1034	NA
403	normal	2	0	40	2700	30	no	1	24.57	19.1788	21
404	normal	2	0	40	2700	33	no	1	16.43	30.9426	23
405	normal	2	0	38	2700	34	no	1	14.57	16.1484	21
406	preeclampsia	2	0	37	2700	33	no	1	15.57	21.8295	NA
407	oligohydramnios	1	1	40	2700	25	no	1	16		NA
408	oligohydramnios	1	0	40	2700	25	no	1	17.86	12.2662	22
409	oligohydramnios	1	0	40	2700	27	no	1	17	18.5	NA
410	oligohydramnios	2	0	40	2700	30	no	1	15.71	13.2833	20
411	oligohydramnios	1	1	40	2700	27	no	1	16.14	13.7186	19
412	preeclampsia	1	1	37	2700	25	no	1	18.57	20.4431	25
413	preeclampsia	2	0	40	2700	34	no	1	18.14	19.9165	23
414	normal	1	1	40	2750	27	no	1	17.57	14.0378	NA
415	normal	2	1	40	2750	33	no	1	17.29	23.2248	21
416	normal	1	1	40	2750	27	no	1	25.57	16.3155	21
417	normal	1	0	38	2750	28	yes	2	17	24.70189909	NA
418	normal	1	0	36	2750	27	yes	2	15	10.0118	NA
419	normal	1	1	39	2750	25	no	1	17.43	24.88494	NA
420	normal	2	1	38	2750	28	no	1	16.71	19.4201	NA
421	normal	1	1	40	2750	27	no	1	17	19.9392	NA
422	normal	1	1	40	2750	27	no	1	17.86	21.3882	NA
423	normal	2	0	40	2750	30	no	1	17.43	17.5712	24
424	normal	1	1	36	2750	31	yes	1	15.57	16.8013	19
425	normal	1	0	40	2750	21	no	1	16	19.8678	19
426	placenta_previa_bleeding	1	0	40	2750	35	yes	2	17	10.6654	24
427	liver_damage	1	1	40	2750	21	no	1	17	18.5065	NA
428	hypothyroidism	2	1	40	2750	35	no	1	14.29	17.59957364	NA
429	hypothyroidism	1	1	40	2750	26	no	1	15.43	16.5848	19
430	hypothyroidism	1	1	40	2750	33	no	1	16.14	19.2434	21
431	hypothyroidism	2	1	40	2750	31	no	1	24.14	29.2874	23
432	anemia	1	1	38	2750	28	no	1	17	17.7418	NA
433	anemia	1	1	39	2750	23	no	1	24.71	16.7783	NA
434	thrombocytopenia	1	0	39	2750	25	no	1	23.71	19.864	NA
435	thrombocytopenia	1	1	40	2750	27	no	1	16.86	15.09	NA
436	gestational_diabetes	2	1	39	2750	28	no	1	17.86	17.7562	NA
437	gestational_diabetes	1	1	39	2750	26	no	1	16.29	23.59088727	NA
438	gestational_diabetes	1	1	37	2750	32	no	1	17	19.1161	NA
439	gestational_diabetes	1	1	37	2750	21	no	1	16	12.9482	NA
440	gestational_diabetes	1	0	40	2750	29	no	1	24.14	19.3691	23
441	gestational_diabetes	1	0	40	2750	29	no	1	17	16.6305	NA
442	gestational_diabetes	1	0	40	2750	31	no	1	24.29	13.0326	27
443	gestational_diabetes	1	0	38	2750	33	no	1	21.14	11.4175	28
444	gestational_diabetes	1	1	40	2750	26	no	1	16.43	19.0203	19
445	intrahepatic_cholestasis	1	1	39	2750	27	no	1	24.86	19.7726	NA
446	intrahepatic_cholestasis	1	1	38	2750	31	no	1	16.86	11.2432	NA
447	intrahepatic_cholestasis	2	0	36	2750	36	yes	2	17.14	9.4638	NA
448	intrahepatic_cholestasis	1	0	40	2750	31	no	1	18	15.8636	NA
449	intrahepatic_cholestasis	1	0	36	2750	32	yes	2	15	8.5317	21
450	intrahepatic_cholestasis	1	0	40	2750	31	yes	2	16.14	8.9204	31
451	intrahepatic_cholestasis	1	0	37	2750	33	no	1	14	11.0137	23
452	intrahepatic_cholestasis	1	0	38	2750	25	no	1	17.71	16.6978	19
453	normal	1	0	38	2750	35	yes	2	16.57	10.16616818	NA
454	normal	1	1	40	2750	22	no	2	16.57	11.3656	NA
455	normal	1	0	40	2750	24	no	1	16.14	11.2824	21
456	normal	1	0	40	2750	26	no	1	16.86	15.3496	21
457	normal	1	1	40	2750	28	no	1	15.71	18.3388	23
458	normal	1	1	40	2750	26	no	1	16	17.3603	NA
459	normal	3	1	40	2750	39	no	2	19.71	18.9499	NA
460	normal	1	1	38	2750	31	no	1	16.14	20.4016	NA
461	normal	1	1	37	2750	28	no	1	17.71	12.9101	NA
462	normal	1	1	40	2750	22	no	1	21.14	19.6232	NA
463	normal	1	1	40	2750	29	no	1	17	18.5791	NA
464	normal	1	1	40	2750	29	no	1	16.29	13.5777	NA
465	normal	1	1	37	2750	26	no	1	17.14	15.3445	24
466	normal	1	1	38	2750	26	no	1	20.29	35.0648	19
467	normal	1	1	37	2750	25	no	1	17.86	14.9899	21
468	normal	2	0	37	2750	28	no	1	16.14	19.5838	20
469	normal	2	0	40	2750	38	no	1	17.43	16.6763	22
470	normal	2	0	40	2750	31	no	1	16	16.341	21
471	normal	2	0	40	2750	28	no	1	19.14	15.184	29
472	normal	2	0	40	2750	28	no	1	16.14	18.771	18
473	normal	2	0	39	2750	30	no	1	17.71	17.1135	23
474	normal	2	0	37	2750	27	no	1	17.14	15.9853	19
475	oligohydramnios	1	0	39	2750	31	no	1	16	14.51281909	NA
476	oligohydramnios	1	0	38	2750	27	no	1	17.43	26.2312	22
477	normal	1	1	40	2800	22	no	1	16	16.7005	NA
478	normal	1	1	40	2800	25	no	1	18.86	18.3362	18
479	normal	1	1	39	2800	27	no	1	19.43	16.8752	22
480	normal	1	1	39	2800	25	no	1	16.43	15.312	21
481	normal	2	1	40	2800	25	no	1	24	14.8001	25
482	normal	1	0	35	2800	28	yes	2	15.86	24.06831545	NA
483	normal	1	0	36	2800	27	yes	2	15	10.0118	NA
484	normal	1	0	40	2800	17	no	2	17.71	25.585	NA
485	normal	1	1	40	2800	28	no	1	16.71	17.1619	NA
486	normal	1	0	40	2800	29	no	1	16	18.3399	19
487	normal	1	0	38	2800	25	no	1	17.57	17.73256364	NA
488	normal	1	1	40	2800	37	no	1	16.57	14.7016	NA
489	normal	1	0	39	2800	22	no	1	16	22.45442727	NA
490	normal	1	0	40	2800	32	no	1	16.86	14.64310364	NA
491	normal	2	1	41	2800	32	no	1	14	12.34084636	NA
492	normal	1	1	41	2800	24	no	1	17.57	22.6163	NA
493	normal	1	1	40	2800	23	no	1	16.86	18.3686	NA
494	normal	1	1	40	2800	28	no	1	15.43	25.5102	NA
495	normal	1	1	40	2800	27	no	1	16.43	29.3317	NA
496	normal	2	1	40	2800	33	no	1	17.14	15.7425	19
497	normal	2	1	40	2800	28	no	1	17.43	24.5277	20
498	normal	1	1	40	2800	30	no	1	16.29	18.5679	20
499	normal	1	1	39	2800	28	no	1	16.57	18.5174	19
500	normal	1	0	40	2800	34	yes	1	18.43	11.5335	20
501	normal	1	1	40	2800	24	no	1	18	16.8515	20
502	preeclampsia	1	0	40	2800	27	yes	2	16.29	11.2237	29
503	liver_damage	1	1	40	2800	26	no	1	16.14	16.69366909	NA
504	hypothyroidism	2	1	38	2800	27	no	1	18.29	22.3994	NA
505	hypothyroidism	1	1	39	2800	26	no	1	16.86	9.5076	20
506	hypothyroidism	1	1	40	2800	27	no	1	16.57	15.292	25
507	anemia	1	1	40	2800	27	no	1	18.14	16.3101	NA
508	thrombocytopenia	2	1	40	2800	29	no	1	16.57	35.4281	21
509	thrombocytopenia	1	1	40	2800	24	no	1	24.57	18.2902	18
510	normal	2	0	38	2800	27	no	1	16	17.9435	NA
511	anemia	1	1	37	2800	23	no	1	16.57	22.5127	21
512	anemia	1	1	40	2800	23	no	1	16.57	13.8173	18
513	gestational_diabetes	1	0	40	2800	31	no	1	16.57	20.20661727	NA
514	gestational_diabetes	1	1	38	2800	33	no	1	16.14	17.51722636	NA
515	gestational_diabetes	1	0	40	2800	22	no	1	21	25.8352	NA
516	gestational_diabetes	1	1	40	2800	27	no	1	15.71	19.1046	19
517	gestational_diabetes	1	0	36	2800	25	no	1	24.57	34.427	27
518	intrahepatic_cholestasis	1	0	37	2800	24	no	1	18.57	14.3053	NA
519	intrahepatic_cholestasis	1	1	40	2800	23	no	1	16	12.8153	NA
520	intrahepatic_cholestasis	1	0	40	2800	31	no	1	16.86	20.5777	NA
521	intrahepatic_cholestasis	1	0	40	2800	26	no	1	17.71	12.752	NA
522	intrahepatic_cholestasis	1	0	40	2800	27	no	1	18.43	18.5869	19
523	intrahepatic_cholestasis	1	0	40	2800	29	no	1	16.71	16.345	24
524	intrahepatic_cholestasis	2	0	40	2800	32	no	1	19.57	16.2552	27
525	intrahepatic_cholestasis	1	0	40	2800	28	yes	2	16.57	30.212	23
526	intrahepatic_cholestasis	1	0	40	2800	28	no	1	16.57	16.4623	17
527	normal	1	1	40	2800	26	no	1	16.43	19.8558	NA
528	normal	1	0	38	2800	29	no	2	17	31.81682182	NA
529	normal	1	0	38	2800	27	yes	2	16.57	9.141984545	NA
530	normal	1	0	38	2800	35	yes	2	16.57	10.16616818	NA
531	normal	1	0	37	2800	31	yes	2	16.86	11.8648	28
532	normal	2	0	35	2800	43	no	1	15	11.75596091	NA
533	normal	1	0	40	2800	24	no	1	14.71	18.32370545	NA
534	normal	1	0	36	2800	37	no	1	16.57	19.9362	NA
535	normal	1	0	40	2800	27	no	1	16.43	16.3372	NA
536	normal	1	0	40	2800	30	no	1	24.43	18.3983	22
537	normal	1	1	38	2800	27	no	1	17.86	23.776	20
538	normal	1	0	41	2800	23	no	1	16.86	16.2978	20
539	normal	1	1	40	2800	27	no	1	18.43	19.4332	20
540	normal	1	1	38	2800	29	no	1	17.29	7.138088182	NA
541	normal	1	1	37	2800	30	no	1	16	15.54858545	NA
542	normal	1	1	37	2800	33	no	1	19	12.4241	NA
543	normal	2	1	38	2800	31	no	1	17.14	15.1314	NA
544	normal	1	1	37	2800	28	no	1	16.14	16.0463	NA
545	normal	1	1	40	2800	27	no	1	14.57	22.3005	NA
546	normal	2	1	40	2800	33	no	1	18.57	14.1982	25
547	normal	1	1	40	2800	22	no	1	16.43	22.3357	19
548	normal	1	1	40	2800	29	no	1	16.29	15.1753	23
549	normal	1	1	40	2800	26	no	1	17	10.7733	21
550	normal	1	1	39	2800	27	no	1	17.86	25.29	23
551	normal	1	0	40	2800	28	no	1	16.14	20.2289	NA
552	normal	2	0	40	2800	31	no	1	24.86	39.1095	25
553	normal	2	0	39	2800	34	no	1	17.71	19.30189636	18
554	normal	1	0	38	2800	29	no	1	16.71	18.3298	NA
555	normal	2	0	39	2800	34	no	1	16.71	22.83826364	NA
556	normal	2	0	39	2800	35	yes	1	19.29	19.00860818	NA
557	normal	2	0	40	2800	31	yes	2	16	31.1034	NA
558	normal	2	0	39	2800	34	no	1	19.71	14.5126	NA
559	normal	2	0	35	2800	40	no	1	16	19.6953	25
560	normal	2	0	40	2800	33	no	1	24.43	11.1674	29
561	normal	2	0	40	2800	38	no	1	16.57	18.7943	23
562	normal	2	0	40	2800	30	no	1	17.57	18.4493	18
563	normal	3	0	39	2800	32	no	1	23.29	31.6161	24
564	oligohydramnios	1	0	40	2800	28	no	1	13.57	8.805831818	NA
565	oligohydramnios	1	0	40	2800	27	no	1	16.29		NA
566	oligohydramnios	1	0	40	2800	37	no	1	19.71	13.819	NA
567	oligohydramnios	1	0	40	2800	23	no	1	17.43	14.2515	NA
568	oligohydramnios	1	1	40	2800	26	no	1	16.29	17.0634	17
569	oligohydramnios	1	0	40	2800	26	no	1	18.29	17.0603	22
570	oligohydramnios	1	0	40	2800	28	no	1	16.29	15.6608	24
571	marginal_placenta_previa_bleeding	2	0	38	2850	35	no	1	16.29	23.35103182	NA
572	postpartum_urinary_retention	1	1	40	2850	27	no	1	17.43	23.0481	19
573	normal	1	1	40	2850	28	no	1	16	18.4656	19
574	normal	2	1	40	2850	30	no	1	16.29	18.7945	NA
575	normal	1	1	40	2850	27	no	1	15.71	17.8439	23
576	normal	1	1	39	2850	25	no	1	16	10.41	16
577	normal	1	1	37	2850	21	no	1	19.14	28.3975	22
578	normal	1	0	35	2850	28	yes	2	15.86	24.06831545	NA
579	normal	1	0	39	2850	31	no	1	17.29	16.9216	NA
580	normal	1	1	40	2850	27	no	1	17.57	10.2264	24
581	normal	1	1	40	2850	33	no	1	16.71	17.7264	21
582	normal	2	1	39	2850	27	no	1	16.57	18.1802	19
583	normal	1	1	39	2850	26	no	1	17.29	21.5421	19
584	normal	1	1	39	2850	27	no	1	18.14	17.3956	18
585	normal	1	0	40	2850	26	no	1	17.86	21.9881	17
586	preeclampsia	2	0	40	2850	29	no	1	16.57	14.0077	26
587	hypothyroidism	1	1	39	2850	29	no	1	16.29	9.181974545	NA
588	hypothyroidism	2	1	39	2850	30	no	1	16	22.4499	NA
589	hypothyroidism	1	1	40	2850	22	no	1	17.14	12.6342	25
590	hypothyroidism	1	0	39	2850	25	no	1	16	22.0287	19
591	hypothyroidism	1	0	39	2850	27	no	1	17.14	12.4083	19
592	hypothyroidism	1	0	40	2850	25	no	1	17.86	12.2419	18
593	hypothyroidism	1	0	39	2850	34	no	1	16.43	12.1103	18
594	anemia	1	1	40	2850	20	no	1	16.14	17.3086	NA
595	anemia	1	1	40	2850	22	no	1	16.14	17.8342	NA
596	anemia	1	1	38	2850	33	no	1	16.71	16.1108	21
597	anemia	1	1	39	2850	24	no	1	15.57	14.2283	21
598	normal	1	0	40	2850	31	no	1	16.71	11.9236	NA
599	thrombocytopenia	1	0	39	2850	21	no	1	17.29	28.9923	18
600	anemia	1	0	40	2850	25	no	1	22.43	13.4839	33
601	hypertension	1	1	38	2850	25	no	1	17.14	31.4931	NA
602	gestational_diabetes	1	1	39	2850	35	no	1	17	22.20763909	NA
603	gestational_diabetes	2	1	40	2850	35	no	1	17.86	17.08562182	NA
604	gestational_diabetes	2	0	40	2850	40	no	1	17	10.2647	NA
605	gestational_diabetes	1	0	39	2850	27	no	1	16.43	17.1559	NA
606	gestational_diabetes	1	0	40	2850	26	no	1	18.43	18.0862	21
607	intrahepatic_cholestasis	1	0	38	2850	33	yes	1	24	15.30264273	NA
608	intrahepatic_cholestasis	1	0	37	2850	28	no	1	16.71	15.5987	NA
609	intrahepatic_cholestasis	1	0	37	2850	31	no	1	17.29	18.4919	NA
610	intrahepatic_cholestasis	1	0	40	2850	28	no	1	16.86	13.4205	30
611	intrahepatic_cholestasis	1	1	40	2850	28	no	1	17.71	18.1302	22
612	intrahepatic_cholestasis	1	0	38	2850	29	no	1	16.14	20.3129	21
613	intrahepatic_cholestasis	1	0	40	2850	30	yes	2	16.29	17.6304	21
614	normal	1	0	40	2850	25	yes	2	15.71	11.31717	NA
615	normal	1	0	40	2850	30	yes	2	16.71	18.9436	NA
616	normal	1	0	36	2850	30	no	2	18.57	30.8318	25
617	normal	1	0	37	2850	29	yes	2	16.29	16.7401	22
618	normal	1	0	37	2850	33	yes	2	17.14	26.4175	21
619	normal	1	0	38	2850	31	yes	NA	15.29	37.1003	20
620	normal	1	0	39	2850	28	no	1	17.71	24.87902182	NA
621	normal	1	0	37	2850	22	no	2	17	17.352	NA
622	normal	1	0	40	2850	25	no	1	16.14	12.1517	23
623	normal	1	1	40	2850	23	no	1	18.57	26.7805	19
624	normal	2	1	40	2850	30	no	1	17.14	15.9943	17
625	normal	1	1	39	2850	37	yes	1	16.43	15.2581	NA
626	normal	1	1	39	2850	21	no	1	17.86	14.2525	NA
627	normal	1	1	40	2850	31	no	1	16	21.163	NA
628	normal	1	1	38	2850	28	no	1	16.14	21.569	NA
629	normal	1	1	36	2850	25	no	1	18.14	15.4209	25
630	normal	1	1	36	2850	35	no	1	17.29	13.8651	26
631	retained_placenta	1	0	40	2850	34	no	1	16.43	17.0832	21
632	normal	2	1	36	2850	36	no	1	15.29	15.78987818	NA
633	normal	1	1	40	2850	26	no	1	16.43	14.1628	18
634	complete_placenta_previa_bleeding	1	0	35	2850	30	no	1	16	26.7681	NA
635	normal	1	0	40	2850	32	yes	2	16.86	8.442370909	NA
636	normal	2	0	39	2850	34	no	1	16.29	17.6092	19
637	normal	2	0	38	2850	32	no	1	16	18.5458	NA
638	normal	2	0	40	2850	32	no	1	16.43	15.4144	26
639	normal	2	0	40	2850	35	no	1	19	14.8119	21
640	normal	2	0	40	2850	29	no	1	17.43	14.808	26
641	normal	2	0	40	2850	35	no	1	17.71	15.8752	25
642	normal	2	0	40	2850	26	no	1	20.14	16.1828	24
643	normal	2	0	38	2850	35	yes	1	19.57	15.4381	24
644	normal	2	0	38	2850	28	no	1	17.71	24.2066	21
645	delayed_postpartum_hemorrhage	2	0	40	2850	26	no	2	13.57	11.1499	NA
646	oligohydramnios	1	1	40	2850	29	no	1	17	22.9493	20
647	oligohydramnios	2	1	40	2850	29	no	1	15.14	20.3301	23
648	normal	1	1	40	2900	27	no	1	16.86	13.6877	19
649	normal	2	1	40	2900	30	no	1	18.43	13.9561	NA
650	normal	1	1	40	2900	29	no	1	17.29	18.7395	17
651	normal	1	1	37	2900	29	no	1	15.57	22.7768	17
652	normal	1	1	40	2900	24	no	1	18.29	13.0664	21
653	normal	1	1	40	2900	21	no	1	18	12.6792	23
654	normal	1	1	38	2900	26	no	1	16.29	14.5142	18
655	normal	1	1	40	2900	25	no	1	16.29	20.17888636	NA
656	normal	1	0	40	2900	32	yes	2	16.57	21.008	26
657	normal	1	1	38	2900	27	no	1	17	14.1378	NA
658	normal	1	0	40	2900	26	yes	2	17.43	14.702	NA
659	normal	1	1	39	2900	24	no	1	17	14.48	NA
660	normal	2	1	40	2900	29	no	1	17.14	28.587	25
661	normal	1	1	40	2900	30	no	1	16.57	19.3996	25
662	umbilical_cord_twist	1	0	39	2900	25	no	1	16.43	18.9047	NA
663	normal	1	1	39	2900	22	no	1	17.71	15.7534	NA
664	normal	1	1	40	2900	31	no	1	15.29	18.9078	NA
665	normal	1	0	40	2900	27	no	1	17	17.874	NA
666	normal	1	0	40	2900	25	no	1	18	15.1162	NA
667	normal	1	1	38	2900	27	no	1	18	13.598	28
668	normal	2	1	40	2900	32	no	1	16.29	15.1798	20
669	normal	1	0	40	2900	28	no	1	19.29	22.6808	24
670	normal	1	0	40	2900	30	no	1	29.57	16.8862	22
671	normal	1	0	40	2900	27	no	1	19.14	15.2295	17
672	hypothyroidism	1	1	39	2900	25	no	1	17.29	18.77636182	19
673	hypothyroidism	1	0	39	2900	28	no	1	17.14	15.33164182	NA
674	hypothyroidism	1	1	40	2900	26	no	1	23.43	25.4592	NA
675	hypothyroidism	1	1	40	2900	27	no	1	16	31.0876	NA
676	hypothyroidism	1	1	41	2900	31	no	1	17.86	20.3631	NA
677	hypothyroidism	1	1	40	2900	24	no	1	17.43	12.1678	20
678	hypothyroidism	1	1	40	2900	24	no	1	15.86	18.1086	16
679	hypothyroidism	1	1	40	2900	23	no	1	16.86	15.6085	19
680	hypothyroidism	1	0	40	2900	29	no	1	16	14.5879	21
681	thrombocytopenia	1	1	40	2900	27	no	1	16.14	15.7816	20
682	thrombocytopenia	1	0	40	2900	28	no	1	24.29	19.8474	21
683	anemia	1	0	40	2900	24	no	1	16.29	17.0035	NA
684	gestational_diabetes	2	0	38	2900	38	no	1	17	21.1355	NA
685	gestational_diabetes	1	1	39	2900	29	no	1	16.57	18.87578727	NA
686	gestational_diabetes	1	1	39	2900	30	no	1	16.71	9.4427	NA
687	gestational_diabetes	1	0	39	2900	27	no	1	16	18.4461	NA
688	gestational_diabetes	2	0	38	2900	35	no	1	16	9.7096	NA
689	gestational_diabetes	2	1	40	2900	29	no	1	18	20.3047	NA
690	gestational_diabetes	1	0	40	2900	29	no	1	16.29	17.5278	NA
691	gestational_diabetes	2	1	40	2900	31	no	1	16.57	17.5556	NA
692	gestational_diabetes	1	0	40	2900	29	no	1	16.29	16.3606	NA
693	gestational_diabetes	2	1	40	2900	32	no	1	17.43	16.2065	21
694	gestational_diabetes	2	1	40	2900	27	no	1	24.43	21.8109	21
695	gestational_diabetes	1	0	39	2900	32	no	1	15.86	27.9654	22
696	gestational_diabetes	1	1	38	2900	25	no	1	17.14	15.4658	16
697	gestational_diabetes	1	0	40	2900	29	yes	1	14.14	14.7353	29
698	intrahepatic_cholestasis	1	1	39	2900	29	no	1	16.29	30.80887091	20
699	intrahepatic_cholestasis	1	0	36	2900	24	no	2	16.71	22.8281	32
700	intrahepatic_cholestasis	1	0	38	2900	25	no	NA	16.71	11.6104	20
701	intrahepatic_cholestasis	2	0	37	2900	28	no	1	16.43	16.884	21
702	intrahepatic_cholestasis	1	0	36	2900	29	no	1	15.86	13.9923	26
703	intrahepatic_cholestasis	1	1	40	2900	25	no	1	16.86	22.407	20
704	intrahepatic_cholestasis	1	0	40	2900	27	no	1	16.14	17.9813	18
705	intrahepatic_cholestasis	1	0	40	2900	25	no	1	16.43	15.9916	23
706	intrahepatic_cholestasis	1	0	40	2900	28	yes	2	16.57	30.212	23
707	normal	1	1	40	2900	27	no	1	18	15.11038636	NA
708	normal	1	0	38	2900	29	no	2	17	31.81682182	NA
709	normal	1	0	38	2900	26	no	2	14.14	12.00097364	23
710	normal	1	0	40	2900	29	yes	2	16.14	16.8236	25
711	normal	1	0	38	2900	28	no	1	16	25.05741273	NA
712	normal	1	0	40	2900	30	no	1	16.14	15.915	29
713	normal	1	0	40	2900	30	yes	2	16	16.5047	21
714	normal	1	0	40	2900	23	no	1	14.14	16.1488	20
715	normal	1	1	40	2900	31	no	1	16	15.3651	21
716	normal	1	1	39	2900	24	no	1	16.86	15.3527	NA
717	normal	1	1	38	2900	27	no	1	17.71	15.1256	NA
718	normal	1	1	40	2900	29	no	1	25	15.6261	NA
719	normal	1	1	40	2900	32	no	1	16	15.5753	NA
720	normal	1	1	39	2900	28	no	1	16.43	16.8232	18
721	normal	2	1	36	2900	32	no	1	16.57	20.8795	25
722	normal	2	1	40	2900	31	no	1	14.29	14.4747	22
723	normal	1	1	40	2900	26	no	1	24.14	22.4934	25
724	normal	2	1	40	2900	32	no	1	16	12.2515	26
725	normal	1	1	40	2900	29	no	1	18.57	15.8335	22
726	normal	2	1	37	2900	31	no	1	16.29	18.9351	24
727	normal	1	1	40	2900	29	no	1	18.29	20.5043	19
728	normal	1	1	40	2900	27	no	1	18.14	14.2599	20
729	normal	3	1	37	2900	33	no	1	20.57	19.3463	25
730	placental_abruption	1	0	37	2900	27	no	1	16	21.0904	NA
731	normal	2	1	38	2900	34	no	1	16.57	25.3665	22
732	normal	1	0	39	2900	24	no	1	25.43	12.2406	NA
733	normal	3	0	39	2900	32	no	1	14.43	15.8695	NA
734	normal	1	0	39	2900	31	no	1	15.57	18.3736	NA
735	normal	1	0	40	2900	28	no	1	16.57	19.6425	20
736	complete_placenta_previa_bleeding	1	0	40	2900	25	no	1	25.14	24.1657	NA
737	normal	1	0	39	2900	28	no	1	16.14	11.1504	NA
738	normal	1	0	40	2900	27	no	1	17.14	28.3796	21
739	normal	2	0	38	2900	36	no	1	17.57	11.5717	19
740	normal	2	0	37	2900	34	no	1	19	18.4665	NA
741	normal	2	0	37	2900	32	no	1	15.29	8.956238182	NA
742	normal	2	0	38	2900	31	yes	1	18.43	19.41062182	NA
743	normal	2	0	37	2900	25	no	1	16	14.4651	NA
744	normal	2	0	40	2900	28	no	1	17.57	22.3738	NA
745	normal	2	0	39	2900	31	no	1	20	24.912	NA
746	normal	2	0	40	2900	32	no	1	18.14	9.5906	NA
747	normal	2	0	40	2900	32	no	1	16.86	18.5731	NA
748	normal	3	0	40	2900	31	no	1	16.57	16.1547	24
749	normal	2	0	40	2900	30	no	1	14.86	16.6435	24
750	normal	2	0	39	2900	28	no	1	16.71	16.1412	22
751	normal	2	0	39	2900	32	no	1	16.43	16.603	22
752	normal	2	0	40	2900	33	no	1	16.57	17.3525	23
753	normal	1	1	40	2900	28	no	1	16.29	18.5207	23
754	digestive_disease	2	0	40	2900	31	no	1	16.29	22.6769	NA
755	oligohydramnios	1	0	39	2900	26	no	1	17	15.0841	18
756	oligohydramnios	1	0	39	2900	21	no	1	17	10.85758091	22
757	oligohydramnios	1	0	38	2900	32	no	1	16	17.0845	NA
758	oligohydramnios	1	0	40	2900	23	no	1	16.29	16.6534	NA
759	oligohydramnios	1	0	40	2900	26	no	1	14.86	13.1449	NA
760	oligohydramnios	1	0	40	2900	29	no	1	17.14	19.5082	21
761	oligohydramnios	1	0	40	2900	37	yes	1	15.57	18.917	22
762	oligohydramnios	1	0	37	2900	23	no	1	17.57	27.6956	24
763	oligohydramnios	1	1	39	2900	28	no	1	17.71	26.1755	18
764	normal	1	1	40	2950	30	no	1	19.14	21.6065	23
765	normal	1	1	40	2950	26	no	1	16	14.7529	NA
766	normal	2	1	40	2950	29	no	1	16.29	17.552	NA
767	normal	1	1	40	2950	26	no	1	16	19.4852	19
768	normal	2	1	40	2950	28	no	1	17.57	16.4084	20
769	normal	1	1	40	2950	31	no	1	12.14	18.4833	19
770	normal	1	0	38	2950	28	yes	2	17	24.70189909	NA
771	normal	1	0	40	2950	30	no	1	17.43	18.4274	NA
772	normal	1	1	40	2950	38	no	1	19.29	17.5761	NA
773	normal	1	0	37	2950	27	no	1	15	21.3916	20
774	normal	1	0	40	2950	25	no	2	17.43	24.2904	20
775	normal	2	1	38	2950	25	no	1	24	17.69891455	NA
776	normal	1	1	40	2950	27	no	1	16	20.0768	NA
777	normal	1	0	38	2950	25	no	1	16	23.6497	NA
778	normal	1	1	40	2950	28	no	1	18.14	21.0773	NA
779	normal	1	1	40	2950	23	no	1	17	10.1884	NA
780	normal	1	1	40	2950	29	no	1	25.43	21.7519	22
781	normal	1	1	38	2950	29	no	1	16.57	17.7726	NA
782	normal	2	0	40	2950	29	no	1	24.57	19.9746	20
783	normal	3	1	39	2950	30	no	1	20.14	8.9238	22
784	normal	2	1	38	2950	32	no	1	16.86	13.9878	21
785	normal	2	1	40	2950	28	no	1	17	11.9199	20
786	normal	1	1	40	2950	21	no	1	20.57	15.9381	20
787	normal	2	1	40	2950	26	no	1	24.43	19.4755	27
788	preeclampsia	1	0	40	2950	22	no	1	16.29	17.3972	23
789	hypothyroidism	1	0	39	2950	27	no	1	16	8.67504	NA
790	hypothyroidism	2	1	40	2950	25	no	1	23.86	21.0211	NA
791	hypothyroidism	2	1	38	2950	31	no	1	15.86	15.595	NA
792	hypothyroidism	1	1	40	2950	26	no	1	17	15.3773	NA
793	hypothyroidism	2	1	40	2950	25	no	1	17.57	22.428	21
794	hypothyroidism	1	0	40	2950	33	no	1	18.29	18.5889	16
795	hypothyroidism	1	1	41	2950	28	no	1	16.57	22.6859	22
796	hypothyroidism	2	1	37	2950	36	no	1	20	18.8658	21
797	hypothyroidism	1	1	35	2950	27	no	1	15.86	8.8015	24
798	anemia	2	0	39	2950	37	no	1	19	18.3368	NA
799	anemia	2	1	40	2950	26	no	1	17	21.21144	NA
800	heart_failure	1	0	39	2950	21	no	1	21	12.6229	NA
801	eye	1	1	40	2950	29	no	1	15.43	17.2046	NA
802	hypertension	1	0	38	2950	31	no	1	16.14	12.9707	NA
803	gestational_diabetes	1	0	38	2950	28	no	1	24.43	23.97700636	NA
804	gestational_diabetes	1	0	37	2950	29	no	1	17	12.1326	NA
805	gestational_diabetes	2	1	40	2950	36	no	1	17.43	11.1911	NA
806	gestational_diabetes	1	1	40	2950	30	no	1	16	11.8165	NA
807	gestational_diabetes	2	1	39	2950	34	no	1	16.29	17.514	NA
808	gestational_diabetes	1	0	40	2950	30	no	1	17.43	17.33655273	NA
809	gestational_diabetes	1	0	40	2950	31	no	1	16.57	18.6824	NA
810	gestational_diabetes	1	0	40	2950	26	no	1	17	22.8616	NA
811	gestational_diabetes	1	1	40	2950	29	no	1	18.71	15.1619	NA
812	gestational_diabetes	1	0	40	2950	25	no	1	15.86	14.6512	23
813	gestational_diabetes	1	1	40	2950	25	no	1	21.29	13.6527	18
814	gestational_diabetes	2	0	40	2950	33	no	1	17	13.7114	20
815	gestational_diabetes	1	1	40	2950	35	no	1	16.71	13.6809	23
816	intrahepatic_cholestasis	1	0	38	2950	23	no	1	24	14.178	NA
817	intrahepatic_cholestasis	3	1	40	2950	33	no	1	23.57	16.2418	NA
818	intrahepatic_cholestasis	2	0	37	2950	29	no	1	19.14	13.6108	NA
819	intrahepatic_cholestasis	1	0	35	2950	34	yes	2	15.57	9.6849	NA
820	intrahepatic_cholestasis	2	0	38	2950	32	no	1	16.86	29.8127	20
821	normal	1	0	40	2950	30	yes	2	16.29	28.8044	NA
822	normal	1	0	38	2950	26	no	1	17.71	13.77735818	NA
823	normal	1	0	39	2950	31	no	1	15	24.5605	NA
824	normal	1	0	40	2950	27	no	1	15.43	22.0225	NA
825	normal	2	0	40	2950	38	no	1	16.29	21.2527	23
826	normal	1	0	40	2950	21	no	1	16.29	21.868	22
827	normal	1	0	40	2950	29	no	1	14.71	17.3035	16
828	normal	1	0	40	2950	29	no	1	16.86	15.5007	22
829	normal	1	1	40	2950	32	no	1	16.29	17.5059	22
830	normal	1	1	40	2950	29	no	1	16.14	19.0358	18
831	normal	1	1	40	2950	26	no	1	21	20.5206	20
832	normal	1	1	39	2950	23	no	1	16	16.40190273	NA
833	normal	1	1	40	2950	31	no	1	17.14	25.56198	NA
834	normal	1	1	38	2950	28	no	1	16.29	15.9248	NA
835	normal	1	1	39	2950	28	no	1	17.71	29.19312273	NA
836	normal	1	1	38	2950	28	no	1	16.57	11.5495	NA
837	normal	1	1	38	2950	27	no	1	17.14	18.9969	NA
838	normal	1	1	40	2950	26	no	1	19.29	18.4349	19
839	normal	1	1	41	2950	25	no	1	18	17.6713	19
840	normal	1	1	38	2950	30	no	1	16.86	16.2364	18
841	normal	1	1	38	2950	27	no	1	16	14.0496	27
842	normal	1	1	40	2950	27	no	1	15.43	17.1162	17
843	normal	1	1	40	2950	32	no	1	16.29	18.0396	20
844	normal	2	1	38	2950	28	no	1	17.29	17.9311	23
845	normal	1	1	38	2950	26	no	1	16.29	17.044	25
846	normal	2	1	40	2950	30	no	1	16.29	20.0052	NA
847	normal	1	0	37	2950	26	no	1	16	12.3127	NA
848	normal	2	0	38	2950	39	no	1	16	15.90680455	NA
849	normal	2	0	36	2950	37	yes	2	20	23.25532636	NA
850	normal	2	0	39	2950	31	no	1	16.14	25.43499273	NA
851	normal	1	0	40	2950	30	no	1	24.71	15.7496	NA
852	normal	2	0	39	2950	32	no	1	16.57	19.9961	NA
853	normal	2	0	39	2950	29	no	1	16	21.0365	NA
854	normal	2	0	40	2950	39	no	1	16.71	19.3662	NA
855	normal	2	0	40	2950	32	no	1	15.57	17.8758	24
856	normal	2	1	40	2950	36	no	1	18.57	16.0686	21
857	normal	2	0	40	2950	33	no	1	17	17.6102	18
858	normal	2	0	40	2950	31	no	1	18.71	17.9181	21
859	normal	2	0	40	2950	31	no	1	17.86	16.6886	21
860	normal	2	0	38	2950	34	no	1	18.57	13.2745	20
861	normal	2	0	38	2950	34	no	1	16.43	12.7385	28
862	normal	1	0	40	2950	33	no	1	17	15.6538	18
863	polyhydramnios	2	1	40	2950	30	no	1	16.14	18.7198	21
864	oligohydramnios	1	0	40	2950	29	no	1	24.43	18.82607455	32
865	oligohydramnios	1	0	40	2950	21	no	1	17.71	16.8663	22
866	oligohydramnios	1	0	40	2950	32	no	1	17.29	10.6677	22
867	normal	1	0	40	3000	29	no	1	16	17.8866	25
868	postpartum_urinary_retention	1	1	40	3000	28	no	1	14.43	18.26350909	NA
869	normal	1	0	38	3000	25	no	1	17.43	24.58412727	NA
870	normal	2	1	38	3000	30	no	1	22.14	13.9705	NA
871	normal	1	1	40	3000	32	no	1	18	18.913	NA
872	normal	1	1	40	3000	27	no	1	16.86	25.7832	23
873	normal	1	1	40	3000	23	no	1	24.71	22.6634	26
874	normal	1	1	39	3000	23	no	1	16.86	11.6805	18
875	normal	1	1	40	3000	29	no	1	18	14.3776	19
876	normal	2	1	40	3000	30	no	1	18.43	16.9739	18
877	normal	1	1	39	3000	24	no	1	17.29	7.3904	20
878	normal	1	1	40	3000	26	no	1	17.14		21
879	normal	1	1	38	3000	30	no	1	16.14	10.68544636	NA
880	normal	2	0	38	3000	37	no	1	16	11.2672	NA
881	normal	1	0	37	3000	34	no	1	16	20.18632636	NA
882	normal	2	1	38	3000	33	no	1	15.71	17.714	NA
883	normal	1	1	40	3000	28	no	1	17	21.1459	24
884	normal	1	1	41	3000	26	no	1	14.86	23.1196	20
885	short_umbilical_cord	1	1	40	3000	29	no	1	17	19.4945	22
886	normal	1	1	40	3000	28	no	1	17.29	26.55014727	NA
887	normal	1	0	40	3000	25	no	1	16.57	26.70520364	NA
888	normal	1	1	38	3000	20	no	1	16.29	20.7752	NA
889	normal	1	1	37	3000	27	no	1	15.86	12.4305	NA
890	normal	2	1	40	3000	32	no	1	15.29	13.9835	NA
891	normal	2	0	38	3000	31	no	1	18.14	18.6938	28
892	normal	2	1	38	3000	29	no	1	25.43	19.3182	21
893	normal	1	0	40	3000	27	no	1	18	20.1474	26
894	normal	1	1	39	3000	26	no	1	17.57	15.0704	23
895	normal	2	1	40	3000	36	no	1	16.14	23.831	23
896	normal	1	0	40	3000	30	no	1	15.86	19.1157	20
897	normal	1	0	40	3000	22	no	1	16.29	20.0196	18
898	normal	1	1	40	3000	26	no	1	15.43	14.8559	20
899	normal	1	1	40	3000	26	no	1	19.86	17.7848	19
900	normal	1	0	38	3000	28	no	1	16.86	21.7826	23
901	placenta_previa_bleeding	1	0	40	3000	36	no	1	17.14	19.5078	29
902	placenta_previa_no_bleeding	1	0	37	3000	30	no	1	16	20.2461	21
903	battledore_placenta	1	0	39	3000	27	no	1	23.57	24.28416	NA
904	hypertension	1	0	40	3000	24	no	1	17.57	12.6315	27
905	hypertension	1	1	38	3000	21	no	1	16.43	7.7043	20
906	false_labor	1	1	40	3000	24	no	1	16.14	25.28661545	NA
907	normal	1	1	40	3000	29	no	1	16.71	16.2039	18
908	hypothyroidism	1	1	39	3000	25	no	1	17	24.73986	NA
909	hypothyroidism	2	1	40	3000	28	no	1	25.71	21.73655182	NA
910	hypothyroidism	1	0	41	3000	25	no	1	24	29.25120545	NA
911	hypothyroidism	2	1	38	3000	27	no	1	17.57	17.8742	NA
912	hypothyroidism	1	1	39	3000	29	no	1	16	16.45119273	NA
913	hypothyroidism	1	1	37	3000	24	no	1	23.29	10.48363636	NA
914	hypothyroidism	1	1	39	3000	29	no	1	18.71	21.78711	NA
915	hypothyroidism	1	0	38	3000	28	no	1	17.14	12.2914	NA
916	hypothyroidism	2	1	40	3000	31	no	1	21.29	29.4955	NA
917	hypothyroidism	1	1	40	3000	26	no	1	15.57	17.4046	20
918	hypothyroidism	1	0	39	3000	25	no	1	16.14	20.0578	23
919	hypothyroidism	1	1	40	3000	22	no	1	17	17.8315	21
920	hypothyroidism	2	1	38	3000	34	no	1	16	16.9454	25
921	hypothyroidism	1	1	40	3000	23	no	1	16.14	17.3545	18
922	hypothyroidism	1	1	41	3000	31	no	1	16.14	16.6282	18
923	hypothyroidism	1	0	40	3000	28	no	1	16	17.887	24
924	hypothyroidism	1	1	38	3000	31	no	1	16.43	15.7379	24
925	hypothyroidism	1	1	39	3000	24	no	1	24.71	11.7656	19
926	hyperthyroidism	2	0	40	3000	30	no	1	17.86	18.4127	19
927	pelvic_inflammatory	1	0	40	3000	29	no	1	16.86	16.6482	24
928	anemia	2	1	39	3000	22	no	1	22	22.8576	NA
929	anemia	1	1	40	3000	28	no	1	24	17.0192	22
930	anemia	1	1	38	3000	23	no	1	24	12.70413818	NA
931	anemia	1	0	39	3000	23	no	1	15.86	26.25643636	NA
932	anemia	1	1	41	3000	21	no	1	16.43	19.8237	NA
933	anemia	1	1	40	3000	24	no	1	17.71	33.451	17
934	anemia	1	0	40	3000	23	no	1	13.71	18.4201	19
935	arrhythmia	1	0	38	3000	33	no	1	15.71	24.0517	22
936	eye	1	1	39	3000	29	no	1	16.43	16.3428	NA
937	anemia	1	1	38	3000	29	no	1	18	20.02628182	NA
938	anemia	2	1	40	3000	30	no	1	18	27.1519	NA
939	hypertension	1	1	37	3000	29	no	1	18.14	11.93731091	NA
940	gestational_diabetes	1	1	38	3000	29	no	1	25.71	34.09287	NA
941	gestational_diabetes	1	1	39	3000	26	no	1	24.57	11.35225636	NA
942	gestational_diabetes	1	1	40	3000	27	no	1	16.86	12.7513	NA
943	gestational_diabetes	1	1	40	3000	27	no	1	17	13.1238	NA
944	gestational_diabetes	1	1	40	3000	26	no	1	17.14	23.7496	NA
945	gestational_diabetes	1	1	39	3000	26	no	1	17.71		NA
946	gestational_diabetes	1	0	38	3000	38	yes	1	16	9.7235	NA
947	gestational_diabetes	1	0	40	3000	25	no	1	17.86	18.2366	NA
948	gestational_diabetes	1	1	40	3000	25	no	1	15	16.1092	NA
949	gestational_diabetes	1	1	40	3000	23	no	1	18.57	19.063	NA
950	gestational_diabetes	1	1	40	3000	31	no	1	16.14	20.3411	20
951	gestational_diabetes	1	1	40	3000	23	no	1	24.29	17.2293	21
952	gestational_diabetes	1	0	40	3000	25	no	1	16	19.512	19
953	gestational_diabetes	1	0	40	3000	26	no	1	16.86	19.3027	19
954	gestational_diabetes	1	1	37	3000	32	no	1	17.29	7.3944	24
955	gestational_diabetes	1	1	40	3000	31	no	1	16.29	16.1961	22
956	gestational_diabetes	1	0	40	3000	28	no	1	17.57	15.7893	22
957	gestational_diabetes	2	1	39	3000	32	no	1	17	16.7936	24
958	gestational_diabetes	1	0	39	3000	31	no	1	16.86	22.254	19
959	intrahepatic_cholestasis	1	0	40	3000	29	no	1	16.57	21.2155	NA
960	intrahepatic_cholestasis	1	1	40	3000	27	no	1	15.86	12.19052455	NA
961	intrahepatic_cholestasis	1	1	40	3000	25	no	1	18.43	13.7757	NA
962	intrahepatic_cholestasis	2	1	40	3000	21	no	1	29.14	20.7193	NA
963	intrahepatic_cholestasis	1	1	40	3000	25	no	1	24.71	18.7826	23
964	intrahepatic_cholestasis	1	0	37	3000	30	no	1	16.14	20.0989	23
965	intrahepatic_cholestasis	1	1	40	3000	23	no	1	16	13.6072	21
966	intrahepatic_cholestasis	1	0	38	3000	30	no	1	16.43	23.3982	23
967	intrahepatic_cholestasis	1	0	37	3000	25	no	1	16.14	14.7873	18
968	intrahepatic_cholestasis	2	0	37	3000	33	no	1	15.86	17.9724	25
969	intrahepatic_cholestasis	1	0	39	3000	32	yes	1	16.29	13.3888	24
970	normal	1	0	40	3000	25	yes	2	15.71	11.31717	NA
971	normal	1	0	37	3000	29	yes	2	16.29	16.7401	22
972	SUA	1	0	39	3000	33	no	1	16.86	11.8468	24
973	normal	1	1	40	3000	29	no	1	16.86	17.76925636	NA
974	normal	1	0	39	3000	27	no	1	25	14.7266	NA
975	normal	2	0	38	3000	39	no	1	20.57	28.899	NA
976	normal	2	0	40	3000	29	no	1	17.29	23.2025	NA
977	normal	2	0	40	3000	29	no	1	17.29	23.2025	NA
978	normal	2	0	38	3000	33	no	1	15.57	16.7244	22
979	normal	1	0	40	3000	32	no	1	19.57	37.9572	19
980	normal	1	0	40	3000	33	no	1	17.57	10.9002	27
981	normal	1	1	39	3000	29	no	1	24	22.5362	NA
982	normal	2	1	40	3000	34	no	1	16.29	17.1455	19
983	normal	1	1	40	3000	31	no	1	16.57	14.0606	18
984	normal	1	1	40	3000	30	no	1	17.43	15.1849	20
985	normal	2	1	40	3000	36	no	1	18.43	24.0321	20
986	normal	2	1	37	3000	30	no	1	18.43	22.9504	NA
987	normal	1	1	38	3000	25	no	1	16.86	9.448461818	NA
988	normal	1	1	37	3000	24	no	1	24.14	21.6969	NA
989	normal	1	1	38	3000	28	no	1	17	26.27960182	NA
990	normal	1	1	39	3000	28	no	1	15.14	19.6533	NA
991	normal	2	1	38	3000	30	no	1	16.29	21.7683	NA
992	normal	1	1	40	3000	29	no	1	17.29	25.3729	NA
993	normal	1	1	38	3000	28	no	1	18.71	15.88	NA
994	normal	2	1	40	3000	31	no	1	16.43	20.8003	NA
995	normal	1	1	39	3000	29	no	1	15.57	13.6481	NA
996	normal	2	1	40	3000	27	no	1	19.29	26.2766	NA
997	normal	1	1	39	3000	23	no	1	15.71	17.1936	NA
998	normal	1	1	40	3000	30	no	1	16.43	21.4252	NA
999	normal	1	1	40	3000	25	no	1	16.29	18.652	NA
1000	normal	1	1	40	3000	28	no	1	16.14	23.4785	NA
1001	normal	1	1	39	3000	28	no	1	17.71	11.1498	NA
1002	normal	1	1	40	3000	26	no	1	16.71	19.8743	20
1003	normal	1	0	38	3000	28	no	1	24.14	25.8355	26
1004	normal	1	1	38	3000	27	no	1	16.71	25.4828	24
1005	normal	2	1	37	3000	31	no	1	14.43	18.583	20
1006	retained_placenta	1	1	40	3000	33	no	1	16.57	16.9752	21
1007	normal	1	1	40	3000	30	no	1	17.57	15.59728364	NA
1008	normal	1	1	40	3000	26	no	1	16.29	19.6459	20
1009	normal	2	0	39	3000	32	no	1	22	17.65376727	NA
1010	normal	2	0	40	3000	41	no	1	16.29	8.3479	26
1011	normal	1	0	41	3000	27	no	1	16	15.3699	NA
1012	normal	1	0	40	3000	26	no	1	15.86	16.708	16
1013	normal	1	0	38	3000	28	no	1	16.14	17.14209818	NA
1014	normal	1	0	39	3000	25	no	1	22.43	7.610528182	NA
1015	normal	1	0	37	3000	25	no	1	16.71	17.0169	18
1016	normal	2	0	39	3000	31	no	1	25.43	33.97983273	NA
1017	normal	2	0	36	3000	32	no	1	15.43	9.610112727	NA
1018	normal	2	0	39	3000	33	no	1	16.29	15.98205	NA
1019	normal	2	0	39	3000	29	no	1	17.29	19.9236	NA
1020	normal	2	1	40	3000	32	no	1	17.43	35.3678	NA
1021	normal	2	0	38	3000	34	no	1	18.86	21.5774	NA
1022	normal	2	0	38	3000	33	no	1	15.43	20.0753	NA
1023	normal	2	0	40	3000	27	no	1	16.57	20.6625	17
1024	normal	2	0	40	3000	31	no	1	17.43	19.2073	20
1025	normal	2	0	40	3000	33	no	1	23.43	15.4349	24
1026	normal	2	0	38	3000	32	no	1	16.57	13.382	20
1027	normal	2	0	39	3000	28	no	1	17.43	20.5205	25
1028	normal	3	0	38	3000	34	no	1	15.86	16.9678	21
1029	normal	1	0	38	3000	30	no	1	24	13.1147	22
1030	normal	2	0	40	3000	32	no	1	26.29	13.472	27
1031	preeclampsia	1	0	40	3000	26	no	1	17.43	19.0195	20
1032	preeclampsia	1	1	40	3000	23	no	1	16.14	13.9563	27
1033	oligohydramnios	1	0	40	3000	32	no	1	16.86	32.7279	NA
1034	oligohydramnios	1	0	40	3000	30	no	1	15	15.2136	23
1035	oligohydramnios	1	0	40	3000	27	no	1	16.71	31.5014	21
1036	oligohydramnios	1	0	40	3000	27	no	1	17	19.7801	22
1037	oligohydramnios	1	0	39	3000	23	no	1	24.14	13.7563	29
1038	preeclampsia	1	0	36	3000	26	no	1	16.29	18.4946	21
1039	marginal_placenta_previa	2	0	40	3050	30	no	1	24.29	19.0058	NA
1040	normal	1	0	39	3050	30	no	1	17.29	12.118	NA
1041	normal	2	1	40	3050	32	no	1	25	16.1289	24
1042	postpartum_urinary_retention	1	1	40	3050	20	no	1	23.71	17.1446	22
1043	normal	1	1	40	3050	26	no	1	16.57	18.8927	20
1044	normal	2	0	40	3050	33	no	1	17.86	16.2925	NA
1045	normal	1	1	38	3050	24	no	1	21.29	18.3745	NA
1046	normal	2	1	40	3050	32	no	1	18.86	18.4918	20
1047	normal	2	1	40	3050	33	no	1	16.86	18.5572	21
1048	normal	2	1	39	3050	31	no	1	16	15.0106	25
1049	normal	1	1	40	3050	33	no	1	16.57	24.1637	18
1050	normal	1	1	38	3050	28	no	1	16.29	13.7695	21
1051	normal	2	1	38	3050	30	no	1	16.71	16.2659	21
1052	normal	2	1	40	3050	28	no	1	16.29	22.2631	NA
1053	normal	1	1	40	3050	24	no	1	16	16.5381	21
1054	normal	1	1	38	3050	30	no	1	15.71	10.8038	22
1055	normal	1	0	40	3050	29	no	1	18.71	19.9522	20
1056	normal	1	1	38	3050	37	yes	1	16.43	20.8165	19
1057	normal	1	0	40	3050	29	no	1	26	24.8668	19
1058	umbilical_cord_twist	1	0	37	3050	25	no	1	16.57	15.3973	NA
1059	normal	1	0	40	3050	29	no	1	16.57	17.8005	19
1060	normal	1	1	39	3050	22	no	1	18.86	23.32237091	NA
1061	normal	1	0	39	3050	31	no	1	14.14	17.3469	NA
1062	normal	1	0	39	3050	26	no	1	23.43	26.61440182	NA
1063	normal	1	1	40	3050	22	no	1	17	19.1673	NA
1064	normal	1	0	41	3050	27	no	1	27.29	26.7364	19
1065	normal	1	1	38	3050	29	no	1	24.14	17.77	21
1066	normal	1	0	40	3050	24	no	1	16.43	15.2583	36
1067	normal	1	1	38	3050	27	no	1	16.29	20.1597	21
1068	normal	1	1	40	3050	26	no	1	14.43	16.6074	19
1069	normal	1	0	40	3050	24	no	1	16.43	16.1773	18
1070	normal	1	1	37	3050	22	no	1	18.43	9.8189	26
1071	normal	1	1	38	3050	27	no	1	23.14	25.3595	25
1072	normal	1	1	40	3050	26	no	1	16.71	14.582	21
1073	normal	1	0	40	3050	31	no	1	17.71	19.2947	21
1074	normal	1	1	38	3050	20	no	1	22.29	16.0834	21
1075	normal	1	0	40	3050	25	no	1	15.57	19.6876	20
1076	normal	1	1	38	3050	30	no	1	15.29	15.5825	19
1077	normal	1	0	39	3050	22	no	1	18.14	16.0211	24
1078	umbilical_cord_true_knots	2	0	39	3050	37	no	1	17	19.3386	NA
1079	preeclampsia	1	0	38	3050	31	no	1	16.29	17.3739	NA
1080	battledore_placenta	1	1	40	3050	27	no	1	16	9.021253636	NA
1081	battledore_placenta	1	0	40	3050	27	no	1	16.43	19.3066	20
1082	hypertension	1	0	39	3050	31	no	1	13.14	14.666	20
1083	proteinuria_pregnancy	1	0	39	3050	22	no	1	16.57	18.0931	27
1084	pregnancy_with_epilepsy	1	0	38	3050	28	yes	1	18.86	24.27959455	NA
1085	liver_damage	1	1	39	3050	23	no	1	15.86	19.6716	23
1086	hypothyroidism	1	1	40	3050	19	no	1	24	18.8962	NA
1087	hypothyroidism	1	1	38	3050	23	no	1	18	14.47646455	NA
1088	hypothyroidism	2	0	40	3050	35	no	1	16.57	20.8018	NA
1089	hypothyroidism	1	1	39	3050	30	no	1	16.43	24.20587091	NA
1090	hypothyroidism	1	1	40	3050	23	no	1	17	20.7405	NA
1091	hypothyroidism	1	0	40	3050	27	no	1	16.29	29.2329	NA
1092	hypothyroidism	1	1	40	3050	26	no	1	16.43	16.8811	NA
1093	hypothyroidism	1	1	40	3050	21	no	1	16.57	17.8332	NA
1094	hypothyroidism	1	0	40	3050	23	no	1	19.29	17.5778	20
1095	hypothyroidism	1	1	38	3050	26	no	1	16	25.2429	18
1096	hypothyroidism	1	0	40	3050	28	no	1	16	18.3103	22
1097	hypothyroidism	1	0	40	3050	25	no	1	18.29	22.0994	20
1098	hypothyroidism	2	1	40	3050	33	no	1	16.86	17.5458	21
1099	hypothyroidism	1	1	40	3050	33	no	1	16.71	17.1623	29
1100	hypothyroidism	1	0	39	3050	24	no	1	16	16.371	20
1101	anemia	1	1	40	3050	27	no	1	27.86	19.2425	NA
1102	arrhythmia	1	1	40	3050	26	no	1	24	25.5731	22
1103	thrombocytopenia	1	1	37	3050	29	no	1	16.57	20.8392	NA
1104	thrombocytopenia	1	1	40	3050	27	no	1	19.29	28.8677	NA
1105	thrombocytopenia	1	0	39	3050	27	no	1	20.57	13.2442	NA
1106	thrombocytopenia	2	1	39	3050	25	no	1	18.43	23.9197	19
1107	thrombocytopenia	2	1	40	3050	34	no	1	17.86	17.2412	23
1108	gestational_diabetes	1	1	37	3050	26	no	1	16.57	14.5516	NA
1109	gestational_diabetes	1	0	38	3050	25	no	1	15.43	15.8381	NA
1110	gestational_diabetes	1	1	39	3050	25	no	1	16.86	15.84373364	NA
1111	gestational_diabetes	1	0	40	3050	27	no	1	14.57	15.7443	NA
1112	gestational_diabetes	1	0	38	3050	27	no	1	16.14	15.6539	NA
1113	gestational_diabetes	1	0	40	3050	28	no	1	15.86	16.4965	NA
1114	gestational_diabetes	2	0	39	3050	28	no	1	16.57	14.5905	NA
1115	gestational_diabetes	1	0	40	3050	26	no	1	17.57	21.5664	NA
1116	gestational_diabetes	2	1	40	3050	24	no	1	24	17.4356	19
1117	gestational_diabetes	2	1	40	3050	32	no	1	26	16.9392	23
1118	gestational_diabetes	2	1	40	3050	31	no	1	16.86	18.0228	22
1119	gestational_diabetes	2	1	41	3050	28	no	1	17	31.5952	28
1120	gestational_diabetes	1	1	40	3050	26	no	1	16	16.1282	20
1121	gestational_diabetes	1	0	40	3050	22	no	1	23.14	19.932	27
1122	gestational_diabetes	1	0	40	3050	33	yes	2	16.14	8.8015	18
1123	gestational_diabetes	1	0	40	3050	28	no	1	15.71	20.6206	23
1124	gestational_diabetes	1	0	40	3050	25	no	1	15.86	25.3944	23
1125	gestational_diabetes	1	1	40	3050	28	no	1	17.43	17.6045	24
1126	gestational_diabetes	1	1	40	3050	28	no	1	15.86	16.4344	25
1127	gestational_diabetes	1	1	40	3050	31	no	1	17.43	27.7935	22
1128	gestational_diabetes	1	1	38	3050	26	no	1	15.29	16.6802	20
1129	intrahepatic_cholestasis	1	1	40	3050	26	no	1	17.29	19.78448182	NA
1130	intrahepatic_cholestasis	1	1	39	3050	29	no	1	24	19.14041455	NA
1131	intrahepatic_cholestasis	2	1	40	3050	38	no	1	20.14	17.7766	23
1132	intrahepatic_cholestasis	1	0	40	3050	33	no	1	16.14	30.3855	21
1133	intrahepatic_cholestasis	1	1	38	3050	25	no	1	24.57	17.4981	22
1134	intrahepatic_cholestasis	1	0	40	3050	28	no	1	16.43	16.961	17
1135	normal	1	0	38	3050	27	no	1	16.86	23.32228636	23
1136	normal	2	0	40	3050	34	no	1	16.14	13.4124	21
1137	normal	1	0	40	3050	22	no	1	16	9.519564545	NA
1138	normal	2	0	38	3050	35	no	1	16.57	15.86605364	NA
1139	normal	1	0	40	3050	33	yes	1	19	14.5122	NA
1140	normal	1	0	40	3050	29	no	1	15.71	18.2254	25
1141	normal	1	0	40	3050	33	no	1	16	25.9033	23
1142	normal	2	1	37	3050	30	no	1	17.29	17.51629636	NA
1143	normal	1	1	39	3050	26	no	1	24.43	16.7066	NA
1144	normal	2	1	40	3050	31	no	1	24.71	18.0889	NA
1145	normal	1	1	39	3050	30	no	1	16	18.0935	NA
1146	normal	1	1	38	3050	24	no	1	16.29	16.05129273	NA
1147	normal	1	1	40	3050	31	no	1	15.29	17.9696	NA
1148	normal	1	1	39	3050	27	no	1	16.86	27.8953	NA
1149	normal	2	1	40	3050	31	no	1	19.14	19.3322	NA
1150	normal	1	1	40	3050	29	no	1	16.14	14.7607	24
1151	normal	1	1	37	3050	22	no	1	16.71	29.7368	17
1152	normal	1	1	40	3050	29	no	1	17.43	29.0799	23
1153	normal	1	1	40	3050	24	no	1	16.14	18.4755	25
1154	placental_abruption_other	1	0	39	3050	26	no	1	24	15.132	NA
1155	normal	2	1	40	3050	28	no	1	15.86	20.2106	20
1156	normal	1	1	38	3050	24	no	1	17	14.2714	NA
1157	normal	1	1	40	3050	28	no	1	15.86	23.2903	NA
1158	complete_placenta_previa	1	0	37	3050	32	no	1	16.14	21.2715	22
1159	normal	1	0	39	3050	28	no	1	17	20.3183	23
1160	normal	2	0	39	3050	29	no	1	23	18.2814	NA
1161	normal	2	0	39	3050	36	no	1	14.14	12.9089	NA
1162	normal	2	0	39	3050	25	no	1	16.29	21.4361	NA
1163	normal	2	0	40	3050	31	no	1	24.29	31.22838545	NA
1164	normal	2	0	40	3050	30	no	1	24.14	21.3185	23
1165	normal	2	0	38	3050	26	no	1	17.57	8.0887	NA
1166	normal	2	0	40	3050	32	no	1	16	26.8287	NA
1167	normal	1	0	40	3050	28	no	1	16	19.7368	NA
1168	normal	2	0	40	3050	41	no	1	17.57	15.073	NA
1169	normal	2	0	37	3050	32	no	1	17.43	15.4679	21
1170	normal	2	0	40	3050	26	no	1	16.29	19.9645	19
1171	normal	2	0	40	3050	29	no	1	16.57	23.4042	25
1172	normal	3	0	40	3050	31	no	1	23.86	17.6413	24
1173	normal	2	0	40	3050	27	no	1	17.29	17.1683	23
1174	normal	2	0	39	3050	28	no	1	16.57	17.3132	20
1175	normal	2	1	40	3050	29	no	1	16.86	35.0946	20
1176	normal	2	0	39	3050	31	no	1	16.71	20.7537	20
1177	normal	2	0	38	3050	33	no	1	15.57	21.9824	22
1178	preeclampsia	1	0	40	3050	26	no	1	17	23.1651	NA
1179	oligohydramnios	1	0	40	3050	28	no	1	16	23.6276	NA
1180	oligohydramnios	2	0	40	3050	32	no	1	16.57	12.0337	NA
1181	oligohydramnios	1	0	40	3050	27	no	1	16.57	26.2095	17
1182	oligohydramnios	1	0	40	3050	25	no	1	16.14	13.6926	24
1183	partial_placenta_previa	1	0	37	3100	27	no	1	24	22.2252	NA
1184	normal	1	1	38	3100	23	no	1	15.71	25.011	NA
1185	normal	1	1	40	3100	28	no	1	17.71	20.7147	18
1186	postpartum_urinary_retention	1	1	40	3100	26	no	1	15	18.0093	NA
1187	normal	1	1	38	3100	30	no	1	16	24.59435727	NA
1188	normal	1	1	40	3100	26	no	1	16.86	13.9677	19
1189	normal	2	1	40	3100	33	no	1	17.43	17.1638	21
1190	normal	1	0	40	3100	24	no	1	17.43	17.3989	22
1191	normal	2	1	38	3100	28	no	1	24.14	18.4383	NA
1192	normal	1	1	39	3100	32	no	1	16.43	14.58476727	NA
1193	normal	2	1	39	3100	31	no	1	16	18.0736	NA
1194	normal	1	1	40	3100	25	no	1	16.14	17.5587	NA
1195	normal	1	1	40	3100	28	no	1	16.43	17.1364	20
1196	normal	2	1	40	3100	29	no	1	17.71	19.3652	20
1197	normal	2	1	40	3100	25	no	1	25.43	13.4591	21
1198	normal	2	1	38	3100	26	no	1	15.86	17.2183	22
1199	normal	2	1	40	3100	25	no	1	20.14	27.0356	20
1200	normal	1	1	40	3100	24	no	1	16	25.9044	19
1201	normal	2	1	39	3100	26	no	1	25.14	12.2227	22
1202	normal	0	1	40	3100	27	no	1	18	33.032	22
1203	normal	1	1	40	3100	24	no	1	17.14	21.3962	17
1204	normal	2	1	40	3100	35	no	1	17	14.9993	20
1205	normal	1	1	40	3100	27	no	1	17.57	23.1069	20
1206	normal	1	1	40	3100	26	no	1	17	20.8856	NA
1207	normal	1	1	40	3100	32	no	1	15.43	19.2575	20
1208	normal	2	1	40	3100	31	no	1	17.29	11.8162	25
1209	normal	2	1	40	3100	31	no	1	16.14	16.0883	18
1210	normal	1	1	40	3100	24	no	1	16	14.6187	19
1211	normal	1	1	40	3100	26	no	1	16.14	13.3652	21
1212	normal	2	1	39	3100	32	no	1	16	13.6697	25
1213	normal	1	1	37	3100	28	no	1	19.14	36.56734636	NA
1214	normal	1	0	40	3100	17	no	2	17.71	25.585	NA
1215	normal	2	1	39	3100	30	no	1	17.57	22.2016	NA
1216	normal	1	1	40	3100	25	no	1	16.29	16.972	22
1217	normal	1	1	40	3100	25	no	1	16.86	26.2875	18
1218	normal	1	1	39	3100	32	no	1	16.14	19.4953	21
1219	normal	1	1	40	3100	24	no	1	15.86	19.6449	18
1220	normal	1	1	39	3100	25	no	1	17.43	25.6914	19
1221	normal	2	0	40	3100	40	no	1	16	22.9162	22
1222	normal	1	1	40	3100	26	no	1	17.14	16.7774	20
1223	normal	1	1	40	3100	29	no	1	17.29	17.5936	23
1224	normal	1	1	40	3100	30	no	1	24.14	17.03075182	NA
1225	normal	2	1	38	3100	28	no	1	16.14	20.8151	20
1226	normal	1	1	38	3100	29	no	1	16.14	8.839988182	NA
1227	normal	1	1	40	3100	26	no	1	23.86	26.5491	NA
1228	normal	1	1	40	3100	29	no	1	16.29	35.695	NA
1229	normal	1	0	40	3100	29	no	1	16	20.4815	NA
1230	normal	1	1	40	3100	22	no	1	19.43	21.3513	NA
1231	normal	1	1	40	3100	24	no	1	16.71	23.6715	NA
1232	normal	1	1	40	3100	27	no	1	16	16.5162	NA
1233	normal	1	1	40	3100	28	no	1	17.71	17.6066	21
1234	normal	1	1	38	3100	26	no	1	15.71	14.1055	24
1235	normal	1	0	40	3100	25	no	1	16.29	16.3953	21
1236	normal	2	1	40	3100	28	no	1	16	22.0268	21
1237	normal	1	0	38	3100	25	no	1	17.43	9.6369	21
1238	normal	2	1	40	3100	27	no	1	28.29	14.6461	22
1239	normal	1	0	37	3100	26	no	1	17.71	18.9543	24
1240	normal	1	1	40	3100	25	no	1	16.43	27.6243	20
1241	normal	1	1	40	3100	32	no	1	16.43	28.3304	20
1242	normal	1	0	40	3100	25	no	1	17.43	14.7706	21
1243	normal	1	1	40	3100	27	no	1	16.86	19.7232	23
1244	normal	1	0	40	3100	29	no	1	16.57	21.803	19
1245	normal	1	0	40	3100	30	no	1	16	16.8805	23
1246	normal	1	0	40	3100	31	no	1	20	16.8967	22
1247	placenta_previa_no_bleeding	1	0	38	3100	28	no	1	16.43	18.9523	23
1248	liver_damage	1	0	40	3100	29	no	1	16.14	15.5764	21
1249	liver_damage	2	1	40	3100	35	no	1	17	14.4363	23
1250	hypothyroidism	1	0	39	3100	25	no	1	15.86	28.63081091	NA
1251	hypothyroidism	1	1	39	3100	25	no	1	17.14	19.9052	NA
1252	hypothyroidism	2	1	39	3100	26	no	1	19.43	16.83934091	NA
1253	hypothyroidism	1	0	40	3100	34	no	1	16.57	13.1754	NA
1254	hypothyroidism	1	1	40	3100	25	no	1	16.57	14.06591182	NA
1255	hypothyroidism	1	0	40	3100	31	no	1	16.14	21.1474	NA
1256	hypothyroidism	1	1	40	3100	19	no	1	15.43	23.1239	NA
1257	hypothyroidism	1	1	40	3100	25	no	1	15.43	18.3434	18
1258	hypothyroidism	1	1	40	3100	27	no	1	16.71	22.3023	20
1259	hypothyroidism	1	1	40	3100	27	no	1	15.71	12.8113	NA
1260	hypothyroidism	1	1	40	3100	26	no	1	16.57	28.8122	17
1261	hypothyroidism	2	1	40	3100	32	no	1	16.71	17.1604	19
1262	hypothyroidism	1	1	40	3100	31	no	1	17	17.9923	24
1263	anemia	1	1	39	3100	24	no	1	17	25.28137364	NA
1264	thrombocytopenia	1	0	39	3100	25	no	1	17.14	19.91552727	NA
1265	thrombocytopenia	1	1	40	3100	26	no	1	15.29	17.9958	20
1266	normal	1	1	40	3100	31	no	1	12.57	16.1316	18
1267	anemia	1	1	40	3100	25	no	1	17.29	10.9438	NA
1268	gestational_diabetes	1	0	39	3100	32	no	1	16	14.9089	25
1269	gestational_diabetes	2	1	40	3100	36	no	1	17	20.64879	NA
1270	gestational_diabetes	1	0	40	3100	31	no	1	15.14	11.84338091	NA
1271	gestational_diabetes	1	1	40	3100	27	no	1	16	19.09129364	NA
1272	gestational_diabetes	2	1	40	3100	28	no	1	16.14	13.9025	NA
1273	gestational_diabetes	1	0	40	3100	32	no	1	17.14	11.3469	NA
1274	gestational_diabetes	1	1	40	3100	22	no	1	18.43	18.767	NA
1275	gestational_diabetes	1	1	37	3100	29	no	1	15.14	27.0108	NA
1276	gestational_diabetes	2	0	40	3100	26	no	1	17.14	20.731	NA
1277	gestational_diabetes	1	1	39	3100	27	no	1	20.43	23.8216	NA
1278	gestational_diabetes	2	1	40	3100	37	no	1	17.43	15.0524	NA
1279	gestational_diabetes	1	0	40	3100	31	no	1	17	17.5003	NA
1280	gestational_diabetes	1	1	40	3100	22	no	1	16.86	11.1551	NA
1281	gestational_diabetes	2	1	40	3100	31	no	1	17.57	25.4121	21
1282	gestational_diabetes	2	0	39	3100	31	no	1	17.43	17.0517	20
1283	gestational_diabetes	2	1	39	3100	29	no	1	20.57	16.2449	24
1284	gestational_diabetes	2	0	40	3100	34	no	1	17	16.556	24
1285	gestational_diabetes	2	1	40	3100	35	no	1	16.29	13.9517	24
1286	gestational_diabetes	1	1	40	3100	26	no	1	16	16.0243	21
1287	gestational_diabetes	2	0	40	3100	29	no	1	16	19.127	25
1288	gestational_diabetes	1	0	40	3100	25	no	1	17.57	20.1747	17
1289	gestational_diabetes	1	0	41	3100	26	no	1	16.29	12.2597	23
1290	intrahepatic_cholestasis	1	0	40	3100	28	no	1	16.71	15.14226	NA
1291	intrahepatic_cholestasis	2	0	38	3100	27	no	1	18.57	21.2342	NA
1292	intrahepatic_cholestasis	1	0	40	3100	33	no	1	15.86	17.5703	NA
1293	intrahepatic_cholestasis	1	0	40	3100	26	no	1	17.43	16.0417	NA
1294	intrahepatic_cholestasis	1	0	38	3100	35	yes	1	16.43	15.8906	21
1295	intrahepatic_cholestasis	1	0	40	3100	27	no	1	17.86	17.0758	22
1296	intrahepatic_cholestasis	1	0	40	3100	27	no	1	17.14	28.2461	20
1297	intrahepatic_cholestasis	1	1	38	3100	28	no	1	15.86	15.9649	24
1298	normal	1	0	38	3100	27	yes	2	16.57	9.141984545	NA
1299	normal	2	0	37	3100	30	no	NA	15.57	30.4848	21
1300	normal	1	0	39	3100	26	no	1	17	19.7032	21
1301	normal	2	0	36	3100	30	no	1	16.71	20.29547455	21
1302	normal	1	0	38	3100	30	no	1	15.57	13.13092364	NA
1303	normal	1	0	41	3100	22	no	1	17.14	14.51594727	19
1304	normal	1	0	40	3100	31	no	1	16.86	19.7717	NA
1305	normal	1	0	40	3100	26	no	1	17	22.6249	NA
1306	normal	1	0	40	3100	37	no	1	18.14	15.7757	NA
1307	normal	1	0	40	3100	31	no	1	16.29	19.079	22
1308	normal	1	0	40	3100	21	no	1	15.57	16.7166	22
1309	normal	1	0	40	3100	28	no	1	16.57	15.4098	20
1310	normal	1	1	38	3100	27	no	1	17.57	17.6966	NA
1311	normal	1	1	40	3100	21	no	1	17	16.5122	26
1312	normal	1	1	40	3100	28	no	1	18.57	17.665	22
1313	normal	1	1	39	3100	39	no	1	18.14	23.5598	NA
1314	normal	1	1	39	3100	33	no	1	17	4.315707273	NA
1315	normal	1	1	40	3100	27	no	1	17	15.32935909	NA
1316	normal	1	1	40	3100	23	no	1	24.14	11.3523	NA
1317	normal	1	1	39	3100	20	no	1	22.29	22.3507	NA
1318	normal	1	1	40	3100	31	no	1	17.29	15.8005	NA
1319	normal	2	1	40	3100	32	no	1	16.71	20.2879	NA
1320	normal	1	1	38	3100	26	no	1	17.57	11.8794	NA
1321	normal	2	1	40	3100	35	no	1	16.57	20.1339	NA
1322	normal	2	1	40	3100	30	no	1	16.57	11.0929	NA
1323	normal	1	1	40	3100	28	no	1	16	18.8524	NA
1324	normal	1	1	38	3100	24	no	1	24.43	29.1031	24
1325	normal	1	1	40	3100	30	no	1	16.14	27.4841	24
1326	normal	1	1	40	3100	31	no	1	15.86	18.9914	19
1327	normal	1	1	40	3100	27	no	1	23.29	17.9655	25
1328	normal	1	1	40	3100	32	no	1	23.86	15.9296	29
1329	normal	1	1	39	3100	31	no	1	16.14	17.7342	27
1330	normal	1	0	39	3100	30	no	1	17	12.8867	20
1331	normal	2	1	39	3100	34	no	1	18.43	18.8362	20
1332	normal	1	0	39	3100	21	no	1	24	16.9258	NA
1333	normal	2	0	40	3100	36	no	1	17.43	19.803	23
1334	normal	2	0	40	3100	30	no	1	16.86	22.8106	30
1335	normal	2	0	40	3100	30	no	1	16.86	22.8106	30
1336	normal	1	0	40	3100	25	no	1	16.43	13.6954	21
1337	normal	1	0	40	3100	28	no	1	17.43	30.824	20
1338	normal	2	0	40	3100	32	no	1	16.43	17.5035	21
1339	normal	2	0	39	3100	36	no	1	16.86	15.0604	NA
1340	normal	2	0	39	3100	34	no	1	18	14.8244	NA
1341	normal	2	1	38	3100	29	no	1	23.71	21.36167727	NA
1342	normal	2	0	39	3100	34	no	1	17	4.544149091	NA
1343	normal	2	0	39	3100	33	no	1	17	16.2765	NA
1344	normal	2	0	40	3100	30	no	1	16.29	16.2399	NA
1345	normal	2	0	39	3100	40	no	1	18.14	21.1586	NA
1346	normal	2	0	38	3100	28	no	1	17.86	22.1463	NA
1347	normal	2	0	40	3100	29	no	1	15.43	10.9356	NA
1348	normal	3	0	40	3100	26	no	1	16.43	14.2849	NA
1349	normal	2	0	40	3100	34	no	1	16.57	14.5926	NA
1350	normal	2	0	38	3100	34	no	1	17.57	18.5753	NA
1351	normal	2	1	40	3100	33	no	1	16.57	27.0498	NA
1352	normal	2	0	39	3100	25	no	1	15.86	18.0667	NA
1353	normal	2	0	36	3100	37	no	1	16.29	20.401	25
1354	normal	2	0	38	3100	33	no	1	15.43	15.5307	20
1355	normal	2	0	39	3100	32	no	1	16.86	15.7696	24
1356	normal	2	0	40	3100	22	no	1	16.86	23.0275	28
1357	normal	2	0	39	3100	34	no	1	15.71	19.6845	20
1358	normal	2	0	40	3100	29	no	1	15.86	26.1028	20
1359	preeclampsia	1	0	38	3100	20	no	1	24.14	22.4424	NA
1360	oligohydramnios	2	0	38	3100	26	no	1	17	19.3524	NA
1361	oligohydramnios	1	0	40	3100	31	no	1	19	15.6908	NA
1362	oligohydramnios	1	0	39	3100	26	no	1	16.14	11.8161	20
1363	marginal_placenta_previa	2	0	40	3150	32	no	1	16.57	18.7911	20
1364	marginal_placenta_previa	2	0	40	3150	35	no	1	17.57	18.3367	21
1365	partial_placenta_previa	2	0	37	3150	36	no	1	17	21.4425	NA
1366	normal	1	1	40	3150	30	no	1	16.14	15.3125	NA
1367	normal	1	0	40	3150	33	no	1	16.29	27.4937	NA
1368	normal	1	1	40	3150	28	no	1	16	9.6002	NA
1369	normal	1	1	40	3150	20	no	1	16.86	17.5131	19
1370	normal	1	1	40	3150	27	no	1	16.43	18.0104	23
1371	normal	2	1	40	3150	33	no	1	18.71	29.978	18
1372	normal	1	1	39	3150	29	no	1	16.86	16.8716	26
1373	normal	2	1	39	3150	33	no	1	18.29		24
1374	normal	1	1	39	3150	27	no	1	17.57	22.4579	20
1375	normal	2	1	40	3150	31	no	1	15.14	31.1533	24
1376	normal	2	1	37	3150	31	no	1	17.57	25.5394	20
1377	normal	2	1	41	3150	31	no	1	18	15.2931	NA
1378	normal	1	1	38	3150	30	no	1	12	50.3808	18
1379	normal	1	1	40	3150	26	no	1	17.57	8.8284	19
1380	normal	1	0	40	3150	29	no	1	17.29	18.1153	NA
1381	normal	1	1	40	3150	29	no	1	17.29	23.5161	NA
1382	normal	1	0	40	3150	29	no	1	16.86	14.1314	21
1383	normal	1	0	40	3150	31	no	1	18.14	14.8099	23
1384	normal	1	1	40	3150	25	no	1	21	19.3611	27
1385	umbilical_cord_twist	1	0	41	3150	23	no	1	16	21.2478	18
1386	normal	2	1	39	3150	31	no	1	17.14	16.1881	NA
1387	normal	1	1	40	3150	28	no	1	14	23.9926	NA
1388	normal	2	1	39	3150	30	no	1	17.14	15.5747	NA
1389	normal	1	0	39	3150	23	no	1	26	17.6602	NA
1390	normal	1	0	39	3150	25	no	1	17	19.5023	NA
1391	normal	1	0	39	3150	27	no	1	16	19.6435	NA
1392	normal	1	1	39	3150	24	no	1	23.86	29.4628	NA
1393	normal	1	1	40	3150	27	no	1	16.57	23.2643	NA
1394	normal	1	1	40	3150	25	no	1	15.71	14.9845	NA
1395	normal	1	1	40	3150	27	no	1	16	19.6292	NA
1396	normal	1	1	40	3150	23	no	1	19.71	28.2678	21
1397	normal	1	0	40	3150	28	no	1	17	19.4366	NA
1398	normal	1	1	41	3150	29	no	1	24.29	16.3024	23
1399	normal	2	0	40	3150	31	no	1	16.14	21.0587	23
1400	normal	1	1	40	3150	31	no	1	16.29	17.2444	20
1401	normal	1	0	40	3150	28	no	1	15.29	19.8286	25
1402	normal	1	1	40	3150	25	no	1	16.86	16.6494	18
1403	normal	1	0	40	3150	28	no	1	16	16.9787	23
1404	normal	1	1	39	3150	24	no	1	16.71	20.4837	18
1405	normal	1	1	39	3150	29	no	1	16.86	19.5039	24
1406	normal	1	1	39	3150	26	yes	NA	15.43	5.858	24
1407	normal	1	1	39	3150	23	no	1	17.29	16.2586	21
1408	normal	1	0	40	3150	24	no	1	17	13.984	29
1409	normal	1	0	40	3150	30	no	1	15.71	21.206	24
1410	normal	2	0	39	3150	32	no	1	17.14	19.7265	21
1411	normal	1	0	40	3150	24	no	1	16.57	23.3308	NA
1412	normal	1	0	40	3150	29	no	1	16.29	21.5784	21
1413	normal	1	0	40	3150	20	no	1	18.57	21.9029	18
1414	hypertension	1	0	37	3150	31	no	1	23.86	19.45771364	NA
1415	hypertension	1	0	40	3150	23	no	1	17	8.3949	25
1416	normal	2	1	40	3150	31	no	1	17	13.1694	NA
1417	liver_damage	1	1	40	3150	29	no	1	16.43	17.5434	NA
1418	liver_damage	1	0	40	3150	21	no	1	16.14	19.1112	19
1419	hypothyroidism	2	1	38	3150	31	no	1	24	11.2782	NA
1420	hypothyroidism	1	0	41	3150	27	no	1	17.86	14.5045	NA
1421	hypothyroidism	1	1	40	3150	29	no	1	16.29	16.8039	NA
1422	hypothyroidism	1	1	39	3150	30	no	1	30	18.8385	NA
1423	hypothyroidism	1	1	38	3150	22	no	1	16	12.7186	NA
1424	hypothyroidism	1	1	39	3150	30	no	1	14.57	13.519	NA
1425	hypothyroidism	2	1	38	3150	34	no	1	17.14	22.6136	NA
1426	hypothyroidism	1	1	38	3150	24	no	1	16.14	17.6747	NA
1427	hypothyroidism	1	1	40	3150	27	no	1	16.29	14.8574	NA
1428	hypothyroidism	2	1	40	3150	37	no	1	18.43	16.4327	NA
1429	hypothyroidism	1	0	39	3150	32	no	1	17.43	16.6924	NA
1430	hypothyroidism	1	1	40	3150	20	no	1	16.14	19.2904	NA
1431	hypothyroidism	1	1	41	3150	26	no	1	17	15.5968	NA
1432	hypothyroidism	1	1	40	3150	31	no	1	16.14	13.6834	NA
1433	hypothyroidism	1	1	40	3150	29	no	1	16.86	18.5785	19
1434	hypothyroidism	1	1	39	3150	27	no	1	15.86	23.4707	18
1435	hypothyroidism	1	0	40	3150	34	no	1	18.43	16.4489	21
1436	hypothyroidism	1	1	40	3150	23	no	1	18	15.3028	22
1437	hypothyroidism	1	0	38	3150	27	no	1	16.71	17.9405	18
1438	hypothyroidism	1	0	39	3150	28	no	1	16.71	22.0292	20
1439	pelvic_inflammatory	1	0	38	3150	24	no	1	18	13.01653364	NA
1440	anemia	1	0	40	3150	33	no	1	16.14	16.3425	NA
1441	anemia	1	0	40	3150	18	no	1	18.57	18.1762	NA
1442	anemia	2	1	40	3150	28	no	1	24	18.9284	NA
1443	anemia	1	0	40	3150	28	no	1	17.29	15.4899	19
1444	cardiomyopathy	2	0	40	3150	32	no	1	16.14	7.414720909	NA
1445	arrhythmia	1	0	40	3150	22	no	1	16.57	30.121	18
1446	thrombocytopenia	1	0	40	3150	27	no	1	16	8.2556	23
1447	thrombocytopenia	1	1	38	3150	22	no	1	15.57	10.9671	NA
1448	thrombocytopenia	1	1	39	3150	29	no	1	16	16.22520273	NA
1449	thrombocytopenia	1	1	40	3150	27	no	1	24.43	26.0069	18
1450	thrombocytopenia	1	1	40	3150	26	no	1	16.43	18.3467	19
1451	eye	1	1	39	3150	31	no	1	17.71	19.078	21
1452	anemia	1	0	41	3150	27	no	1	17.29	17.50234636	NA
1453	gestational_diabetes	1	1	37	3150	23	no	1	15.71	14.10556364	NA
1454	gestational_diabetes	1	1	39	3150	27	no	1	15.14	15.6909	26
1455	gestational_diabetes	1	1	37	3150	23	no	1	17.14	16.37839909	NA
1456	gestational_diabetes	1	1	39	3150	21	no	1	21.57	14.0084	NA
1457	gestational_diabetes	1	1	40	3150	30	no	1	16.29	22.2011	NA
1458	gestational_diabetes	2	1	39	3150	33	no	1	16.29	30.633	NA
1459	gestational_diabetes	2	1	38	3150	26	no	1	24.29	18.6115	22
1460	gestational_diabetes	1	0	40	3150	33	no	1	16.14	17.6545	23
1461	gestational_diabetes	1	1	39	3150	24	no	1	24.43	20.7194	21
1462	gestational_diabetes	1	0	40	3150	27	no	1	18.71	20.3118	NA
1463	gestational_diabetes	1	0	40	3150	25	no	1	16.86	20.3795	22
1464	gestational_diabetes	1	1	40	3150	27	no	1	17.29	20.2419	19
1465	gestational_diabetes	1	0	39	3150	28	no	1	16.14	18.3821	25
1466	gestational_diabetes	1	1	40	3150	28	no	1	17	17.8611	18
1467	gestational_diabetes	1	1	38	3150	24	no	1	16.86	13.0169	25
1468	gestational_diabetes	2	1	40	3150	29	no	1	16.71	14.7027	26
1469	gestational_diabetes	1	0	40	3150	32	no	1	17.29	12.1616	24
1470	gestational_diabetes	2	1	40	3150	29	no	1	14.86	23.2002	18
1471	gestational_diabetes	1	0	40	3150	30	no	1	16.43	9.2793	28
1472	gestational_diabetes	1	0	40	3150	33	no	1	16.57	41.1326	19
1473	intrahepatic_cholestasis	2	1	39	3150	30	no	1	26.29	11.8785	NA
1474	intrahepatic_cholestasis	1	0	39	3150	22	no	1	24	15.42624818	NA
1475	intrahepatic_cholestasis	2	0	37	3150	36	no	1	14	19.16248091	NA
1476	intrahepatic_cholestasis	1	0	39	3150	24	no	1	16	12.47104636	NA
1477	intrahepatic_cholestasis	1	1	40	3150	21	no	1	16	9.805666364	NA
1478	intrahepatic_cholestasis	2	0	39	3150	35	no	1	15	14.97316909	NA
1479	intrahepatic_cholestasis	1	1	40	3150	30	no	1	16	15.29757	NA
1480	intrahepatic_cholestasis	1	0	39	3150	25	no	1	24	11.15568818	NA
1481	intrahepatic_cholestasis	1	0	38	3150	24	no	1	16.57	16.6256	NA
1482	intrahepatic_cholestasis	1	0	40	3150	36	no	1	16	25.0711	NA
1483	intrahepatic_cholestasis	2	1	40	3150	28	no	1	16.86	17.6667	21
1484	intrahepatic_cholestasis	1	0	40	3150	23	no	1	19	18.2576	21
1485	intrahepatic_cholestasis	1	1	40	3150	23	no	1	18.86	17.1413	24
1486	normal	1	0	38	3150	25	yes	2	16.86	19.74102545	NA
1487	normal	1	0	37	3150	31	yes	2	16.86	11.8648	28
1488	normal	1	1	37	3150	31	no	1	15.86	16.1791	NA
1489	normal	2	1	38	3150	28	no	1	17	14.5164	NA
1490	normal	2	0	40	3150	32	no	1	16.57	13.4261	NA
1491	normal	1	0	40	3150	33	no	1	14	16.1133	NA
1492	normal	1	0	37	3150	26	no	1	15.57	19.3542	21
1493	normal	2	1	40	3150	28	no	1	23.86	25.284	27
1494	normal	1	0	40	3150	26	no	1	16.43	17.8679	22
1495	normal	1	1	36	3150	27	no	1	23	28.69557273	NA
1496	normal	1	1	40	3150	26	no	1	16.57	19.9652	NA
1497	normal	1	1	36	3150	26	no	1	16	13.8082	NA
1498	normal	1	1	37	3150	26	no	1	16	20.7996	NA
1499	normal	1	1	40	3150	23	no	1	18.86	19.3858	NA
1500	normal	1	1	40	3150	25	no	1	18	20.2802	20
1501	normal	1	1	40	3150	34	yes	1	20.29	16.6233	19
1502	normal	1	1	40	3150	30	no	1	16.57	22.0749	19
1503	normal	1	1	40	3150	28	no	1	22.29	37.2074	22
1504	normal	1	1	40	3150	27	yes	1	18.57	22.5491	24
1505	normal	1	1	40	3150	26	no	1	16.71	17.6791	24
1506	normal	2	1	38	3150	30	no	1	16.29	19.6078	21
1507	placental_abruption	1	1	40	3150	26	no	1	17.43	25.3427	22
1508	retained_placenta	1	1	38	3150	33	no	1	16.14	17.3604	22
1509	normal	2	0	39	3150	26	no	1	17.71	10.58204727	NA
1510	normal	2	0	40	3150	27	no	1	17	21.5466	NA
1511	normal	2	0	39	3150	39	no	1	16.29	19.82117455	NA
1512	normal	2	1	40	3150	31	no	1	16	14.13557727	NA
1513	normal	2	0	39	3150	30	no	1	16.86	19.6339	NA
1514	normal	2	0	40	3150	31	no	1	17.14	12.7367	NA
1515	normal	2	0	39	3150	28	no	1	23.71	21.29	NA
1516	normal	2	0	39	3150	35	no	1	16	16.8779	NA
1517	normal	2	0	39	3150	31	no	1	24	25.1078	NA
1518	normal	2	0	39	3150	30	no	1	16.29	19.8693	NA
1519	normal	2	0	40	3150	29	no	1	18.43	10.4804	NA
1520	normal	2	0	40	3150	36	no	1	20.57	15.1205	NA
1521	normal	2	0	39	3150	27	no	1	17.71	12.4615	NA
1522	normal	2	0	39	3150	25	no	1	17	15.4501	20
1523	normal	2	0	40	3150	34	no	1	16.29	20.2496	26
1524	normal	2	0	39	3150	30	no	1	19.43	13.6844	25
1525	normal	2	1	37	3150	30	no	1	17	30.9179	21
1526	normal	2	0	40	3150	33	no	1	18.29	19.0328	22
1527	normal	2	0	40	3150	34	no	1	18.29	8.081	21
1528	normal	2	0	40	3150	32	no	1	17.71	20.7222	19
1529	normal	2	0	40	3150	32	no	1	16.71	17.8972	19
1530	normal	2	0	38	3150	33	yes	1	16.43	25.4239	21
1531	normal	2	0	40	3150	31	no	1	16.71	19.168	24
1532	normal	2	0	38	3150	36	yes	1	14	16.8283	24
1533	normal	2	0	39	3150	31	no	1	16	28.4626	18
1534	normal	2	0	40	3150	34	no	1	16.43	14.438	22
1535	normal	2	0	40	3150	33	no	1	16.71	16.8762	30
1536	oligohydramnios	1	1	40	3150	22	no	1	17	14.44636636	NA
1537	oligohydramnios	1	0	40	3150	29	no	1	17.29	23.0596	NA
1538	oligohydramnios	1	1	39	3150	25	no	1	16.57	21.8758	17
1539	oligohydramnios	2	0	40	3150	37	no	1	15.57	14.7329	27
1540	oligohydramnios	1	0	39	3150	29	no	1	16.29	14.6631	23
1541	normal	1	0	40	3190	26	no	1	15.86	15.6212	NA
1542	marginal_placenta_previa	2	0	39	3200	31	no	1	16.71	23.35255364	21
1543	marginal_placenta_previa_bleeding	2	0	38	3200	38	no	1	20.43	18.9596	NA
1544	postpartum_urinary_retention	1	1	40	3200	25	no	1	16.57	16.2204	18
1545	normal	1	1	40	3200	27	no	1	16	16.8204	20
1546	normal	1	1	41	3200	25	no	1	24.29	23.328	25
1547	normal	2	1	40	3200	29	no	1	18	13.2787	NA
1548	normal	1	1	40	3200	27	no	1	15.71	12.3771	NA
1549	normal	1	1	40	3200	25	no	1	16.57	11.7545	NA
1550	normal	2	1	40	3200	31	no	1	18	19.7364	NA
1551	normal	1	1	40	3200	26	no	1	16.86	17.1018	NA
1552	normal	1	1	40	3200	25	no	1	16.71	14.2077	23
1553	normal	1	1	40	3200	31	no	1	24.29	19.5307	24
1554	normal	1	1	38	3200	27	no	1	16.29	13.8798	21
1555	normal	2	1	40	3200	32	no	1	15.71	13.7279	27
1556	normal	2	1	40	3200	30	no	1	16.57	26.0816	23
1557	normal	1	1	39	3200	26	no	1	16	17.8288	17
1558	normal	1	1	40	3200	29	no	1	17.43	8.9885	22
1559	normal	1	1	40	3200	29	no	1	15.57	14.5362	18
1560	normal	2	1	39	3200	28	no	1	16	17.37054	NA
1561	normal	2	0	40	3200	27	no	1	18.29	13.6081	23
1562	normal	1	0	38	3200	26	no	1	15.86	23.3021	18
1563	normal	1	1	38	3200	31	yes	1	16.43	18.4421	NA
1564	normal	1	1	38	3200	29	no	1	16.71	16.5219	26
1565	normal	1	1	41	3200	30	no	1	15.86	14.1909	20
1566	normal	1	1	40	3200	32	no	1	17.14	15.4485	24
1567	anemia	1	1	39	3200	25	no	1	18.43	14.5958	23
1568	short_umbilical_cord	1	1	40	3200	24	no	1	19.86	17.7062	22
1569	short_umbilical_cord	1	1	40	3200	34	no	1	17.29	18.2962	21
1570	normal	1	1	39	3200	25	no	1	16.43	18.72064636	NA
1571	normal	1	1	40	3200	26	no	1	19.71	16.7053	NA
1572	normal	2	1	39	3200	33	no	1	16	19.5943	NA
1573	normal	1	0	36	3200	27	no	1	23.86	19.938	NA
1574	normal	2	1	40	3200	32	no	1	17.57	15.964	NA
1575	normal	1	0	40	3200	34	no	1	16.86	8.9771	NA
1576	normal	1	0	40	3200	26	no	1	17.29	13.5221	NA
1577	normal	1	1	40	3200	28	no	1	16	14.3437	NA
1578	normal	1	0	40	3200	25	no	1	15.14	16.8135	NA
1579	normal	2	1	40	3200	26	no	1	24.43	26.6999	20
1580	normal	1	0	40	3200	28	no	1	16.86	15.643	18
1581	normal	1	1	39	3200	32	no	1	17	16.5671	22
1582	normal	1	1	40	3200	27	no	1	16.43	18.1467	20
1583	normal	1	1	40	3200	33	no	1	17.86	20.8816	19
1584	normal	1	1	40	3200	25	no	1	16.57	16.5428	24
1585	normal	1	0	40	3200	27	no	1	16.86	18.8271	18
1586	normal	2	1	40	3200	30	no	1	17	25.2185	19
1587	normal	1	0	40	3200	24	no	1	16.14	13.481	19
1588	normal	1	1	38	3200	33	no	1	16.43	16.12	24
1589	proteinuria_pregnancy	1	1	38	3200	23	no	1	20.29	17.9947	18
1590	hypothyroidism	1	1	41	3200	21	no	1	24.14	11.3699	21
1591	hypothyroidism	1	1	40	3200	30	no	1	18	13.4088	NA
1592	hypothyroidism	1	1	40	3200	27	no	1	17.14	19.33081091	NA
1593	hypothyroidism	1	0	39	3200	26	no	1	25.29	26.35679182	NA
1594	hypothyroidism	1	1	40	3200	24	no	1	15.86	16.66297909	NA
1595	hypothyroidism	2	1	38	3200	31	no	1	18	21.03541636	NA
1596	hypothyroidism	1	1	40	3200	26	no	1	23.86	17.1718	NA
1597	hypothyroidism	1	1	40	3200	21	no	1	24.43	18.4817	NA
1598	hypothyroidism	1	0	40	3200	28	no	1	17.29	18.6641	NA
1599	hypothyroidism	1	0	40	3200	25	no	1	16.29	17.1598	NA
1600	hypothyroidism	1	1	40	3200	25	no	1	16.29	28.2859	NA
1601	hypothyroidism	1	0	40	3200	28	no	1	15.14	14.5316	NA
1602	hypothyroidism	2	1	40	3200	32	no	1	17.14	15.945	20
1603	hypothyroidism	1	1	40	3200	25	no	1	20.29	24.7533	19
1604	hypothyroidism	1	0	40	3200	26	no	1	17	16.6698	19
1605	hypothyroidism	1	0	40	3200	25	no	1	23.86	27.1611	20
1606	hypothyroidism	2	1	40	3200	28	no	1	16.86	18.4868	19
1607	hypothyroidism	1	1	39	3200	23	no	1	16.57	17.2786	20
1608	hypothyroidism	1	0	40	3200	21	no	1	16.14	32.7461	19
1609	hypothyroidism	1	1	40	3200	27	no	1	19.71	23.8318	19
1610	hypothyroidism	1	0	40	3200	25	no	1	17.57		20
1611	APS	1	0	40	3200	31	no	1	16	20.2995	19
1612	normal	1	0	40	3200	30	no	1	16	19.5323	19
1613	pelvic_inflammatory	1	0	40	3200	25	no	1	15.86	14.2866	22
1614	anemia	1	1	40	3200	26	no	1	16.43	19.1851	NA
1615	anemia	1	1	40	3200	32	no	1	16	17.7293	NA
1616	anemia	1	0	40	3200	20	no	1	15.71	20.2969	24
1617	normal	1	0	39	3200	24	no	1	16.29	14.35869273	NA
1618	normal	1	0	38	3200	22	no	1	16	12.9573	20
1619	thrombocytopenia	2	1	40	3200	30	no	1	17.14	18.818	NA
1620	thrombocytopenia	1	0	40	3200	23	no	1	17	19.2097	NA
1621	thrombocytopenia	1	1	39	3200	24	no	1	15.43	16.1717	NA
1622	thrombocytopenia	1	1	40	3200	24	no	1	16.14	16.3027	20
1623	eye	1	1	39	3200	29	no	1	16.57	17.0938	22
1624	normal	2	0	40	3200	28	no	1	16.71	19.3114	23
1625	anemia	1	1	40	3200	22	no	1	14.57	16.3645	NA
1626	anemia	2	1	39	3200	26	no	1	16.71	11.955	NA
1627	anemia	2	1	40	3200	39	no	1	16.71	17.6348	NA
1628	hypertension	1	0	40	3200	28	no	1	17.29	14.0701	30
1629	gestational_diabetes	2	1	39	3200	34	no	1	16.29	17.23239273	NA
1630	gestational_diabetes	1	0	39	3200	30	no	1	16	13.7221	NA
1631	gestational_diabetes	1	1	40	3200	31	no	1	16	19.1476	NA
1632	gestational_diabetes	1	0	40	3200	28	no	1	16.43	7.304980909	NA
1633	gestational_diabetes	2	1	39	3200	33	no	1	16.14	19.0805	NA
1634	gestational_diabetes	1	0	40	3200	27	no	1	16.43	23.41359545	NA
1635	gestational_diabetes	2	1	39	3200	29	no	1	17.14	24.6195	NA
1636	gestational_diabetes	1	0	40	3200	28	no	1	21	17.7187	NA
1637	gestational_diabetes	1	0	40	3200	32	no	1	16.86	16.9891	NA
1638	gestational_diabetes	1	0	38	3200	25	no	1	16	17.4258	NA
1639	gestational_diabetes	1	1	40	3200	29	no	1	17.57	18.0868	NA
1640	gestational_diabetes	1	1	41	3200	20	no	1	17	13.6279	NA
1641	gestational_diabetes	1	1	40	3200	33	no	1	16.71	11.5034	NA
1642	gestational_diabetes	1	0	40	3200	30	no	1	13.71	18.3391	NA
1643	gestational_diabetes	1	0	40	3200	29	no	1	14.29	6.9758	NA
1644	gestational_diabetes	2	1	40	3200	29	no	1	16.57	24.9975	24
1645	gestational_diabetes	1	0	40	3200	32	no	1	16.29	24.6803	23
1646	gestational_diabetes	1	1	40	3200	28	no	1	17.14	19.5129	18
1647	gestational_diabetes	1	1	40	3200	26	no	1	16.86	19.3027	19
1648	gestational_diabetes	1	1	40	3200	23	no	1	16.71	13.2522	21
1649	gestational_diabetes	1	0	40	3200	27	no	1	16.71	20.3958	19
1650	gestational_diabetes	1	1	40	3200	30	no	1	16.43	15.4438	22
1651	gestational_diabetes	1	1	40	3200	28	no	1	18.57	23.2778	20
1652	gestational_diabetes	2	1	40	3200	33	no	1	18.43	16.7499	26
1653	gestational_diabetes	1	1	40	3200	27	no	1	15.86	20.5065	23
1654	gestational_diabetes	2	1	40	3200	34	no	1	18.14	22.1703	24
1655	gestational_diabetes	1	0	40	3200	32	no	1	15.57	16.3765	23
1656	gestational_diabetes	1	0	39	3200	26	no	1	18	10.826	24
1657	intrahepatic_cholestasis	2	0	37	3200	27	no	1	18.29	10.47839455	NA
1658	intrahepatic_cholestasis	1	0	40	3200	30	no	1	17	16.7055	NA
1659	intrahepatic_cholestasis	1	1	39	3200	25	no	1	15.57	18.8041	NA
1660	intrahepatic_cholestasis	1	0	38	3200	26	no	1	15.86	13.3195	22
1661	intrahepatic_cholestasis	2	0	40	3200	31	no	1	18.14	17.0992	28
1662	normal	1	0	39	3200	28	no	1	23.86	18.6784	NA
1663	normal	2	1	39	3200	23	no	1	23	17.84517818	NA
1664	normal	1	0	40	3200	25	no	1	16.29	18.2606	NA
1665	normal	2	0	40	3200	29	no	1	16.29	23.7987	NA
1666	normal	1	1	38	3200	27	no	1	13.57	23.0863	23
1667	normal	1	1	41	3200	28	no	1	15.86	17.9137	19
1668	normal	1	0	40	3200	31	no	1	17.86	15.8945	25
1669	normal	1	1	39	3200	28	no	1	15.86	12.02397	NA
1670	normal	1	1	40	3200	30	no	1	16.86	12.6969	25
1671	normal	1	1	39	3200	26	no	1	17.14	18.18598091	18
1672	normal	1	1	38	3200	28	no	1	15.14		NA
1673	normal	2	1	39	3200	29	no	1	20.14	12.0073	NA
1674	normal	1	1	39	3200	26	no	1	17.29	9.968331818	NA
1675	normal	2	1	39	3200	30	no	1	16.43	19.1867	NA
1676	normal	1	1	39	3200	24	no	1	16.71	31.28190273	NA
1677	normal	1	1	39	3200	28	no	1	16.29	14.01002727	NA
1678	normal	1	1	40	3200	28	no	1	17	23.7589	NA
1679	normal	1	1	40	3200	27	no	1	16.86	19.3845	NA
1680	normal	1	1	39	3200	28	no	1	16.43	15.7201	20
1681	normal	2	1	38	3200	37	no	1	17.29	16.7893	24
1682	normal	1	1	40	3200	24	no	1	18	7.4421	25
1683	normal	1	1	38	3200	28	no	1	16	17.8245	22
1684	normal	1	1	40	3200	31	no	1	16.71	25.601	17
1685	normal	1	1	38	3200	25	no	1	18.71	14.6326	22
1686	normal	1	1	38	3200	24	no	1	18	12.82706727	NA
1687	normal	2	1	39	3200	29	no	1	16	25.1075	19
1688	normal	1	1	40	3200	25	no	1	23.86	18.0305	NA
1689	normal	1	1	39	3200	29	no	1	24.57	21.1087	25
1690	normal	1	0	38	3200	31	no	1	16.43	12.5477	NA
1691	normal	1	0	40	3200	41	no	1	18.29	17.3857	24
1692	normal	1	0	40	3200	34	no	1	17.29	16.4842	21
1693	normal	2	0	36	3200	30	no	1	17.14	18.47825455	NA
1694	normal	1	0	39	3200	26	no	1	16.14	16.7447	NA
1695	normal	2	0	40	3200	34	no	1	17	13.61249455	NA
1696	normal	2	0	40	3200	30	no	1	24.57	31.38310364	NA
1697	normal	2	0	39	3200	32	no	1	16	19.2621	NA
1698	normal	2	0	40	3200	24	no	1	15.43	23.39668636	NA
1699	normal	2	0	39	3200	32	no	1	18.29	6.679	NA
1700	normal	2	0	40	3200	37	no	1	15.43	12.73736455	NA
1701	normal	2	0	39	3200	33	no	1	16	15.5588	NA
1702	normal	2	0	38	3200	27	no	1	15.57	11.7835	NA
1703	normal	2	0	40	3200	32	no	1	17.29	16.0665	NA
1704	normal	2	0	38	3200	33	no	1	16.71	17.7795	NA
1705	normal	2	0	40	3200	34	no	1	16.86	20.5757	NA
1706	normal	2	0	40	3200	33	no	1	16.43	16.5243	21
1707	normal	2	0	40	3200	29	no	1	17.57	23.5171	19
1708	normal	2	0	40	3200	28	no	1	15.86	16.0537	21
1709	normal	2	0	38	3200	32	no	1	16.71	15.9025	23
1710	normal	2	0	40	3200	34	no	1	17.43	22.7996	29
1711	normal	2	0	40	3200	31	no	1	15.57	23.6488	25
1712	normal	2	0	40	3200	32	no	1	16.86	15.578	23
1713	normal	3	0	40	3200	33	no	1	18.29	16.6497	19
1714	normal	2	0	40	3200	33	no	1	15.86	14.941	20
1715	normal	2	0	40	3200	33	yes	1	19.14	18.9876	26
1716	normal	2	0	38	3200	31	no	1	16.57	18.1361	21
1717	normal	2	0	40	3200	32	no	1	17.29	38.4111	21
1718	normal	2	0	40	3200	30	no	1	16.86	27.1236	22
1719	normal	2	0	40	3200	26	no	1	16.29	15.1611	23
1720	normal	2	0	39	3200	26	no	1	17.14	25.5713	22
1721	normal	2	0	38	3200	27	no	1	17.14	16.0403	30
1722	normal	2	0	39	3200	35	no	1	21.86	14.158	24
1723	normal	2	0	40	3200	32	no	1	22.29	10.9041	22
1724	normal	2	0	39	3200	33	no	1	17	15.6427	26
1725	normal	2	0	39	3200	31	no	1	15.86	22.4199	25
1726	normal	1	0	39	3200	26	no	1	23.71	10.02261	NA
1727	normal	1	0	40	3200	29	no	1	17.14	15.3488	25
1728	preeclampsia	1	0	39	3200	30	no	1	16.86	14.4824	NA
1729	preeclampsia	2	0	38	3200	35	no	1	17.14	30.2795	NA
1730	delayed_postpartum_hemorrhage	2	0	40	3200	26	no	2	13.57	11.1499	NA
1731	oligohydramnios	1	1	39	3200	31	no	1	16.14	14.8021	NA
1732	oligohydramnios	1	0	39	3200	28	no	1	16.57	19.1654	NA
1733	oligohydramnios	1	0	40	3200	27	no	1	18.43	16.5389	24
1734	oligohydramnios	1	0	40	3200	27	no	1	16	24.8626	18
1735	oligohydramnios	1	0	39	3200	29	no	1	18.43	21.6066	22
1736	oligohydramnios	1	0	40	3200	25	no	1	16.86	12.8728	19
1737	preeclampsia	1	0	40	3200	31	no	1	15.86	15.3236	NA
1738	normal	1	1	40	3250	25	no	1	16	12.8902	NA
1739	partial_placenta_previa	1	0	40	3250	33	no	1	16	20.1561	24
1740	normal	1	1	39	3250	26	no	1	15.86	14.5567	NA
1741	normal	1	1	40	3250	30	no	1	16.71	17.5696	21
1742	normal	1	1	38	3250	26	no	1	24.57	20.5572	22
1743	normal	1	1	39	3250	24	no	1	16.57	18.4998	21
1744	normal	1	0	40	3250	26	no	1	16.29	23.90641091	NA
1745	normal	1	0	39	3250	25	no	1	17.71	24.8175	NA
1746	normal	2	1	38	3250	25	no	1	24		NA
1747	normal	2	1	39	3250	25	no	1	19	13.732	NA
1748	normal	1	1	40	3250	27	no	1	16.14	15.524	NA
1749	normal	1	1	40	3250	25	no	1	19.43	22.0739	20
1750	normal	1	1	39	3250	27	no	1	16.71	18.8562	20
1751	normal	1	1	39	3250	29	no	1	16.29	17.1116	20
1752	normal	1	1	40	3250	27	no	1	17.14	16.4752	20
1753	normal	2	1	41	3250	29	no	1	16.43	22.7115	21
1754	normal	1	1	40	3250	28	no	1	17.86	18.6742	20
1755	normal	2	1	39	3250	34	no	1	17.57	16.6967	23
1756	normal	1	1	40	3250	23	no	1	16.57	22.0337	21
1757	normal	1	1	40	3250	24	no	1	16	15.3087	23
1758	normal	2	1	40	3250	28	no	1	17	15.91	23
1759	normal	1	1	39	3250	26	no	1	15	20.7376	20
1760	normal	1	1	40	3250	23	no	1	15.86	18.2476	22
1761	normal	2	1	39	3250	31	no	1	24.29	17.8392	29
1762	normal	1	1	39	3250	26	no	1	17.14	19.9397	22
1763	normal	1	0	39	3250	30	no	1	21.29	14.15079545	NA
1764	normal	1	0	40	3250	22	no	1	23.71	18.9577	NA
1765	normal	1	0	40	3250	34	yes	2	17	20.10457091	NA
1766	normal	2	1	39	3250	30	no	1	15.86	16.6011	NA
1767	normal	1	1	40	3250	30	no	1	17	20.284	NA
1768	normal	1	0	40	3250	26	yes	2	17.43	14.702	NA
1769	normal	1	1	40	3250	26	no	1	25.57	21.1542	22
1770	normal	1	1	40	3250	29	no	1	16.71	13.4887	31
1771	normal	2	1	40	3250	33	no	1	20	17.9141	25
1772	normal	1	0	40	3250	31	no	1	17.29	18.5898	NA
1773	umbilical_cord_twist	1	0	40	3250	23	no	1	15.71	28.0115	17
1774	normal	1	1	39	3250	24		1	24.29	17.57911364	NA
1775	normal	1	0	40	3250	30	no	1	16.86	12.19018636	NA
1776	normal	1	0	38	3250	24	no	1	23.71	20.5819	NA
1777	normal	1	0	39	3250	32	no	1	17	18.8705	NA
1778	normal	2	0	40	3250	38	no	1	15	17.1442	NA
1779	normal	1	1	40	3250	26	no	1	17	22.0582	NA
1780	normal	2	1	40	3250	31	no	1	18	24.263	21
1781	normal	1	0	40	3250	26	no	1	17.14	16.1878	20
1782	normal	1	1	40	3250	30	no	1	13.71	16.0324	21
1783	normal	1	1	38	3250	29	no	1	16.57	16.9389	24
1784	normal	1	1	40	3250	31	no	1	16.43	27.0893	20
1785	normal	1	1	40	3250	28	no	1	17.43	12.356	21
1786	normal	1	0	40	3250	28	no	1	16.29	12.5947	19
1787	placenta_previa_no_bleeding	1	0	40	3250	33	no	1	16.29	25.958	18
1788	preeclampsia	1	0	39	3250	22	no	1	20.43	16.3911	NA
1789	battledore_placenta	1	1	40	3250	26	no	1	24.43	29.4722	19
1790	hypothyroidism	2	1	38	3250	38	no	1	19.29	19.8354	NA
1791	hypothyroidism	1	1	39	3250	26	no	1	15.86	14.0561	NA
1792	hypothyroidism	2	1	40	3250	28	no	1	18.14	23.81603182	NA
1793	hypothyroidism	2	0	40	3250	37	no	1	15.86	15.2216	NA
1794	hypothyroidism	1	0	39	3250	22	no	1	17.57	17.364	NA
1795	hypothyroidism	2	1	40	3250	34	no	1	14.71	20.1644	NA
1796	hypothyroidism	1	1	40	3250	21	no	1	17.43	15.9937	NA
1797	hypothyroidism	1	0	40	3250	25	no	1	15.71	29.1583	NA
1798	hypothyroidism	1	0	40	3250	21	no	1	20.86	18.8252	17
1799	hypothyroidism	2	1	40	3250	31	no	1	24.57	28.2196	25
1800	hypothyroidism	2	0	39	3250	33	no	1	18.14	22.3801	18
1801	hypothyroidism	1	0	38	3250	29	no	1	15.86	16.5432	25
1802	hypothyroidism	1	1	39	3250	25	no	1	16.29	19.8347	20
1803	hypothyroidism	2	0	40	3250	21	no	1	16.14	19.276	20
1804	hypothyroidism	2	1	40	3250	31	no	1	17.57	19.1048	21
1805	ovarian_cyst	1	0	40	3250	29	no	1	16	18.3098	21
1806	pelvic_inflammatory	1	0	39	3250	21	no	1	16.43	17.7042	NA
1807	anemia	1	1	40	3250	27	no	1	24	21.1036	24
1808	anemia	1	1	40	3250	27	no	1	19.57	17.6924	20
1809	anemia	1	1	41	3250	28	no	1	16.43	19.607	21
1810	thrombocytopenia	2	1	40	3250	31	no	1	16.57	13.9211	NA
1811	thrombocytopenia	1	0	40	3250	28	no	1	24	17.8824	20
1812	thrombocytopenia	1	1	40	3250	25	no	1	26.43	18.6341	25
1813	normal	2	1	40	3250	29	no	1	17	20.7213	19
1814	hypertension	1	0	40	3250	26	no	1	17	16.319	21
1815	gestational_diabetes	1	0	40	3250	23	no	1	16.86	10.6016	NA
1816	gestational_diabetes	1	0	40	3250	31	no	1	19	10.9969	NA
1817	gestational_diabetes	2	1	39	3250	31	no	1	15.43	14.9687	NA
1818	gestational_diabetes	1	1	38	3250	29	no	1	15.43	27.51227455	NA
1819	gestational_diabetes	2	1	40	3250	31	no	1	17	19.7489	NA
1820	gestational_diabetes	1	1	40	3250	24	no	1	25.57	14.235	NA
1821	gestational_diabetes	2	1	40	3250	35	no	1	17.57	23.4021	NA
1822	gestational_diabetes	1	0	40	3250	28	no	1	18.29	21.429	NA
1823	gestational_diabetes	1	0	40	3250	29	no	1	23	19.216	NA
1824	gestational_diabetes	1	1	40	3250	25	no	1	15	18.3021	NA
1825	gestational_diabetes	1	1	40	3250	30	no	1	17	13.0047	NA
1826	gestational_diabetes	1	0	40	3250	23	no	1	15.43	16.045	23
1827	gestational_diabetes	1	1	40	3250	24	no	1	17.71	16.0777	18
1828	gestational_diabetes	2	1	40	3250	27	no	1	15.43	23.3825	20
1829	gestational_diabetes	1	1	40	3250	27	no	1	16.57	20.6109	19
1830	gestational_diabetes	1	1	40	3250	27	no	1	17.29	18.8511	21
1831	gestational_diabetes	1	1	40	3250	25	no	1	17.14	16.5077	19
1832	gestational_diabetes	1	1	40	3250	29	no	1	16.43	17.6054	19
1833	gestational_diabetes	1	0	40	3250	27	no	1	15.14		23
1834	intrahepatic_cholestasis	1	1	38	3250	23	no	1	24.29	15.8171	NA
1835	intrahepatic_cholestasis	2	0	38	3250	27	no	1	17	19.52771727	NA
1836	intrahepatic_cholestasis	1	0	39	3250	24	no	1	15.71	19.3109	19
1837	intrahepatic_cholestasis	1	1	40	3250	29	no	1	15.14	17.5699	23
1838	intrahepatic_cholestasis	2	0	37	3250	33	no	1	18.14	20.7759	26
1839	normal	1	0	39	3250	28	no	1	24	21.7155	NA
1840	normal	1	0	39	3250	27	no	1	17.14	17.90638909	20
1841	normal	1	0	38	3250	26	no	1	16.43		NA
1842	normal	1	0	38	3250	27	no	1	16.86	23.6673	NA
1843	normal	1	0	40	3250	31	no	1	16.86	11.2913	NA
1844	normal	2	0	40	3250	39	no	1	22	13.4893	24
1845	normal	2	1	35	3250	33	no	1	17.29	32.4152	22
1846	normal	3	1	40	3250	37	no	1	15	26.6178	17
1847	normal	2	1	38	3250	35	no	1	15.43	17.01646364	NA
1848	normal	1	1	37	3250	28	no	1	17	7.223986364	NA
1849	normal	1	1	39	3250	28	no	1	16.14	13.14132273	NA
1850	normal	1	1	38	3250	26	yes	1	20.86	18.83909455	NA
1851	normal	1	1	40	3250	31	no	1	16.71	20.9267	NA
1852	normal	1	1	39	3250	26	no	1	17	21.8906	NA
1853	normal	1	1	39	3250	26	no	1	17	16.9794	NA
1854	normal	1	1	39	3250	27	no	1	16	20.971	NA
1855	normal	1	1	40	3250	21	no	1	17.57	17.0575	22
1856	normal	1	1	40	3250	20	no	1	16.86	19.9039	20
1857	normal	1	1	38	3250	31	no	1	16	18.9835	21
1858	normal	1	1	40	3250	24	no	1	16.29	25.7385	21
1859	normal	2	1	40	3250	33	no	1	17.29	19.804	21
1860	normal	1	0	38	3250	35	no	1	16.43	25.4374	18
1861	normal	1	1	38	3250	25	no	1	17	8.6231	32
1862	placental_abruption	1	0	41	3250	32	no	1	15.86	23.38890818	NA
1863	placental_abruption	2	0	35	3250	22	no	1	21.43	28.97330455	NA
1864	normal	1	1	40	3250	24	no	1	16	18.6335	NA
1865	normal	1	1	39	3250	26	no	1	17.29	20.3316	NA
1866	normal	1	1	40	3250	27	no	1	24	20.8946	NA
1867	normal	1	1	39	3250	23	no	1	16.29	19.2277	NA
1868	normal	2	0	40	3250	33	no	1	17	21.7943	NA
1869	normal	1	0	39	3250	28	no	1	16.86	22.1113	NA
1870	normal	2	0	40	3250	34	no	1	18.29	23.2064	24
1871	complete_placenta_previa	1	0	37	3250	32	no	1	16	22.3911	NA
1872	normal	1	1	40	3250	24	no	1	24	18.843	NA
1873	normal	1	0	40	3250	27	no	1	17.43	21.1703	NA
1874	normal	1	0	39	3250	27	no	1	17	10.2976	NA
1875	normal	1	0	39	3250	33	no	1	19	13.7855	22
1876	normal	2	0	38	3250	28	no	1	16	24.91453091	NA
1877	normal	2	0	39	3250	30	no	1	16	24.2223	NA
1878	normal	3	0	40	3250	32	no	1	16.29	24.23639182	NA
1879	normal	2	0	40	3250	34	no	1	16.29	18.3587	26
1880	normal	3	0	40	3250	32	no	1	16	17.50420636	NA
1881	normal	2	0	39	3250	31	no	1	18	17.39091545	NA
1882	normal	2	0	40	3250	29	no	1	24	14.52913636	NA
1883	normal	2	0	38	3250	35	no	1	16.43	18.8325	NA
1884	normal	2	0	40	3250	33	no	1	16.71	13.6992	NA
1885	normal	2	0	39	3250	32	no	1	17	12.0935	NA
1886	normal	2	0	40	3250	31	no	1	16	16.0242	NA
1887	normal	2	0	40	3250	25	no	1	20.43	31.1515	NA
1888	normal	1	0	40	3250	29	no	1	17	16.2535	NA
1889	normal	2	0	40	3250	32	no	1	16	21.6554	NA
1890	normal	2	0	40	3250	31	no	1	20.29	7.8552	NA
1891	normal	2	0	39	3250	29	no	1	15.29	17.775	NA
1892	normal	2	0	40	3250	30	no	1	18.43	14.8663	25
1893	normal	2	0	38	3250	29	no	1	16	18.7757	21
1894	normal	2	0	40	3250	35	no	1	16.14	18.4047	21
1895	normal	2	0	39	3250	30	no	1	16.14	16.1628	22
1896	normal	3	0	40	3250	31	no	1	16.86	12.6303	22
1897	normal	2	0	40	3250	33	no	1	18.43	13.6884	25
1898	normal	2	0	39	3250	33	no	1	17.14	10.6105	22
1899	normal	2	0	39	3250	34	no	1	17.86	9.9935	29
1900	normal	2	0	37	3250	34	no	1	17.43	24.0931	21
1901	normal	2	0	39	3250	37	no	1	16.57	14.3638	30
1902	normal	1	0	40	3250	28	no	1	17.86	18.7274	22
1903	oligohydramnios	1	1	39	3250	22	no	1	24.14	11.2664	NA
1904	oligohydramnios	1	0	39	3250	26	no	1	17.71	17.6074	NA
1905	oligohydramnios	1	0	40	3250	39	no	1	18.57	17.8953	NA
1906	oligohydramnios	2	0	39	3250	35	no	1	17	23.0852	NA
1907	oligohydramnios	1	0	40	3250	30	no	1	16.29	25.7411	NA
1908	oligohydramnios	1	0	40	3250	29	no	1	16	18.573	NA
1909	oligohydramnios	1	0	39	3250	30	no	1	16	14.6933	20
1910	oligohydramnios	2	0	40	3250	29	no	1	15.86	15.2123	27
1911	oligohydramnios	1	1	40	3250	27	no	1	16.86	10.5267	18
1912	oligohydramnios	2	0	40	3250	33	no	1	16.14	17.1444	28
1913	normal	2	1	41	3300	28	no	1	17.29	27.33751909	NA
1914	normal	1	1	40	3300	25	no	1	17	18.1802	NA
1915	normal	2	0	40	3300	36	no	2	16.57	17.3996	26
1916	normal	1	0	39	3300	29	no	1	16.29	18.2353	22
1917	normal	1	1	40	3300	28	no	1	16.14	17.2362	25
1918	normal	2	1	39	3300	24	no	1	16	15.6439	20
1919	normal	1	1	39	3300	23	no	1	24.43	27.8798	25
1920	normal	2	1	39	3300	29	no	1	15.86	14.5497	19
1921	normal	1	1	40	3300	23	no	1	24.29	20.3381	22
1922	normal	1	1	40	3300	25	no	1	17.43	16.0715	20
1923	normal	2	1	39	3300	34	no	1	16.86	12.6823	29
1924	normal	1	1	38	3300	25	no	1	15	9.8044	NA
1925	normal	2	1	40	3300	30	no	1	19	14.1359	NA
1926	normal	2	1	40	3300	29	no	1	16	23.21127818	NA
1927	normal	1	1	40	3300	31	no	1	16.71	28.1936	NA
1928	short_umbilical_cord	1	0	40	3300	33	no	1	15.71	27.2132	NA
1929	umbilical_cord_twist	2	0	39	3300	22	no	1	18.14	11.9907	24
1930	umbilical_cord_twist	2	0	39	3300	33	no	1	21.43	17.2585	22
1931	normal	1	1	40	3300	26	no	1	16	14.97266182	NA
1932	normal	1	0	40	3300	25	no	1	16.43	22.846	NA
1933	normal	1	1	40	3300	23	no	1	18.14	17.988	NA
1934	normal	2	0	39	3300	32	no	1	17.43	28.4625	NA
1935	normal	1	0	37	3300	30	no	1	18	20.4291	NA
1936	normal	1	0	39	3300	30	no	1	16	14.0079	NA
1937	normal	1	0	40	3300	26	no	1	16.29	15.9664	NA
1938	normal	1	1	40	3300	25	no	1	15	22.7625	NA
1939	normal	2	1	40	3300	27	no	1	12.71	16.1094	21
1940	normal	1	1	39	3300	26	no	1	18.43	22.9084	20
1941	normal	1	0	39	3300	21	no	1	16	18.8253	21
1942	normal	1	1	40	3300	26	no	1	24	14.9375	21
1943	normal	1	0	40	3300	27	no	1	15.86	18.3314	18
1944	normal	1	1	40	3300	30	no	1	16	25.7849	21
1945	normal	2	0	38	3300	32	no	1	15.29	17.528	22
1946	preeclampsia	1	0	40	3300	25	no	1	19	15.231	NA
1947	proteinuria_pregnancy	1	0	39	3300	28	no	1	17.57	18.84332182	NA
1948	normal	1	0	39	3300	31	no	1	16.14	17.4468	22
1949	liver_damage	2	0	40	3300	39	no	1	15	13.7418	NA
1950	liver_damage	1	0	40	3300	28	no	1	15.43	17.1337	NA
1951	hypothyroidism	1	0	39	3300	32	no	1	15.43	13.74320182	NA
1952	hypothyroidism	1	0	40	3300	29	no	1	18.71	18.60270545	NA
1953	hypothyroidism	1	1	40	3300	28	no	1	18.29	20.65809	NA
1954	hypothyroidism	2	0	38	3300	33	no	1	16.86	23.87910273	NA
1955	hypothyroidism	1	0	39	3300	28	no	1	16	19.1474	NA
1956	hypothyroidism	1	1	40	3300	28	no	1	17	19.5689	NA
1957	hypothyroidism	1	1	40	3300	26	no	1	16.43	14.6096	NA
1958	hypothyroidism	2	1	40	3300	27	no	1	22	15.3609	NA
1959	hypothyroidism	1	1	39	3300	25	no	1	18.29	20.9305	NA
1960	hypothyroidism	1	0	40	3300	27	no	1	24.57	18.6008	NA
1961	hypothyroidism	1	1	40	3300	29	no	1	17	14.1554	NA
1962	hypothyroidism	1	1	40	3300	27	no	1	16	11.8713	NA
1963	hypothyroidism	1	1	40	3300	30	no	1	17.14	18.6179	NA
1964	hypothyroidism	1	0	39	3300	21	no	1	17.43	11.207	22
1965	hypothyroidism	1	1	40	3300	25	no	1	16.57	28.4669	20
1966	hypothyroidism	2	1	39	3300	29	no	1	15.71	17.6074	21
1967	hypothyroidism	2	1	40	3300	29	no	1	24.43	24.3798	19
1968	anemia	1	1	40	3300	23	no	1	16.43	14.6078	NA
1969	anemia	1	1	40	3300	20	no	1	19	14.0141	NA
1970	anemia	1	0	40	3300	29	no	1	16.57	24.46449545	NA
1971	anemia	1	0	40	3300	26	no	1	24.29	30.5325	22
1972	anemia	2	0	40	3300	32	no	1	17		22
1973	normal	1	0	39	3300	26	no	1	16	21.0109	18
1974	arrhythmia	1	1	39	3300	21	no	1	23.71	19.4016	NA
1975	thrombocytopenia	1	1	40	3300	23	no	1	16	23.8841	NA
1976	thrombocytopenia	1	1	40	3300	23	no	1	14.43	23.5837	21
1977	thrombocytopenia	1	0	40	3300	31	no	1	17.86	15.9341	19
1978	thrombocytopenia	1	0	40	3300	27	no	1	18	14.83	25
1979	thrombocytopenia	3	0	40	3300	31	no	1	17.14	14.9137	23
1980	eye	1	0	40	3300	28	no	1	15.43	15.1544	NA
1981	normal	1	1	40	3300	27	no	1	24.29	17.1088	21
1982	mental_retardation	2	1	38	3300	30	no	1	17.43	22.7125	NA
1983	anemia	1	0	39	3300	24	no	1	17.29	22.10407091	NA
1984	anemia	2	1	40	3300	29	no	1	22.86	19.8243	NA
1985	hypertension	1	0	41	3300	27	no	1	17	23.71347818	NA
1986	gestational_diabetes	2	1	40	3300	31	no	1	19	10.08365182	NA
1987	gestational_diabetes	2	1	39	3300	31	no	1	15.86	18.96946364	NA
1988	gestational_diabetes	1	0	40	3300	27	no	1	24.14	10.59743455	NA
1989	gestational_diabetes	1	1	39	3300	28	no	1	17.14	18.5419	NA
1990	gestational_diabetes	1	1	38	3300	26	no	1	16	18.7993	NA
1991	gestational_diabetes	1	1	38	3300	19	no	1	16.14	10.19288455	NA
1992	gestational_diabetes	2	0	40	3300	41	no	1	15.14	14.73652636	NA
1993	gestational_diabetes	1	1	40	3300	24	no	1	21	24.26818091	NA
1994	gestational_diabetes	2	1	39	3300	33	no	1	16.29	20.9391	NA
1995	gestational_diabetes	2	0	39	3300	36	no	1	17.57	22.5286	NA
1996	gestational_diabetes	2	0	39	3300	31	no	1	24.43	10.6447	NA
1997	gestational_diabetes	1	0	40	3300	27	no	1	23.86	23.2915	NA
1998	gestational_diabetes	1	1	40	3300	30	no	1	24.14	22.7859	NA
1999	gestational_diabetes	1	0	38	3300	25	no	1	16	14.156	NA
[truncated: 1,801 more rows]
